# Supplementary material for: X-ray microcomputed tomography applied to the taxonomic study of rare material: redescriptions of seven of Schirch’s Brazilian species of land planarians (Geoplanidae, Platyhelminthes)
Source: Zookeys. 2020 Feb 10;910:1–42. doi: 10.3897/zookeys.910.39486 (PMC7026197; doi:10.3897/zookeys.910.39486)
Supplement: XML Treatment for Paraba bresslaui [file zookeys.910.39486-treatment2.xml]

<!DOCTYPE tp:taxon-treatment
  PUBLIC "-//TaxonX//DTD Taxonomic Treatment Publishing DTD v0 20100105//EN" "tax-treatment-NSO.dtd">
<tp:taxon-treatment xmlns:tp="http://www.plazi.org/taxpub"><tp:treatment-meta><kwd-group><label>Taxon classification</label><kwd><named-content xmlns:xlink="http://www.w3.org/1999/xlink" content-type="kingdom">Animalia</named-content></kwd><kwd><named-content xmlns:xlink="http://www.w3.org/1999/xlink" content-type="order">Tricladida</named-content></kwd><kwd><named-content xmlns:xlink="http://www.w3.org/1999/xlink" content-type="family">Geoplanidae</named-content></kwd></kwd-group><mixed-citation publication-type="journal"><person-group><name><surname>Silva</surname><given-names>Marcos Santos</given-names></name><name><surname>Carbayo</surname><given-names>Fernando</given-names></name></person-group><article-title>X-ray microcomputed tomography applied to the taxonomic study of rare material: redescriptions of seven of Schirch’s Brazilian species of land planarians (<tp:taxon-name><tp:taxon-name-part taxon-name-part-type="family">Geoplanidae</tp:taxon-name-part></tp:taxon-name>, <tp:taxon-name><tp:taxon-name-part taxon-name-part-type="phylum">Platyhelminthes</tp:taxon-name-part></tp:taxon-name>)</article-title><source>Zookeys</source><day>10</day><month>2</month><year>2020</year><volume>910</volume><fpage>1</fpage><lpage>42</lpage><pub-id pub-id-type="doi">10.3897/zookeys.910.39486</pub-id></mixed-citation></tp:treatment-meta><tp:nomenclature><tp:taxon-name><object-id xmlns:xlink="http://www.w3.org/1999/xlink" content-type="arpha" xlink:type="simple">D83DB09D-14CC-52D0-9E2E-72F5586B2F52</object-id>
            <tp:taxon-name-part taxon-name-part-type="genus" reg="Paraba">Paraba</tp:taxon-name-part>
            <tp:taxon-name-part taxon-name-part-type="species" reg="bresslaui">bresslaui</tp:taxon-name-part>
          </tp:taxon-name><tp:taxon-authority>(Schirch, 1929)</tp:taxon-authority><tp:taxon-status xmlns:xlink="http://www.w3.org/1999/xlink" xlink:type="simple">comb. nov.</tp:taxon-status><xref ref-type="fig" rid="F5">Figures 5</xref><xref ref-type="fig" rid="F6">, 6</xref><xref ref-type="fig" rid="F7">, 7</xref><xref ref-type="fig" rid="F8">, 8</xref><xref ref-type="fig" rid="F9">, 9</xref><tp:nomenclature-citation-list><tp:nomenclature-citation><tp:taxon-name>
                <tp:taxon-name-part taxon-name-part-type="genus" reg="Geoplana">Geoplana</tp:taxon-name-part> <tp:taxon-name-part taxon-name-part-type="species" reg="bresslaui">bresslaui</tp:taxon-name-part></tp:taxon-name><comment>Schirch, 1929: 31. Type Locality: Teresópolis, State of Rio de Janeiro, Brazil.</comment></tp:nomenclature-citation><tp:nomenclature-citation><tp:taxon-name>
                <tp:taxon-name-part taxon-name-part-type="genus" reg="Geoplana"/>
                <tp:taxon-name-part taxon-name-part-type="species" reg="bresslaui"/>
              </tp:taxon-name><comment>E. M. <xref ref-type="bibr" rid="B13">Froehlich 1955b</xref>: 203. [nec <tp:taxon-name><tp:taxon-name-part taxon-name-part-type="genus" reg="Geoplana">Geoplana</tp:taxon-name-part> <tp:taxon-name-part taxon-name-part-type="species" reg="bresslaui">bresslaui</tp:taxon-name-part></tp:taxon-name> Schirch, 1929, in <xref ref-type="bibr" rid="B29">Riester (1938)</xref>]. </comment></tp:nomenclature-citation><tp:nomenclature-citation><tp:taxon-name>
                <tp:taxon-name-part taxon-name-part-type="genus" reg="Pseudogeoplana">Pseudogeoplana</tp:taxon-name-part> <tp:taxon-name-part taxon-name-part-type="species" reg="bresslaui">bresslaui</tp:taxon-name-part></tp:taxon-name><comment>: <xref ref-type="bibr" rid="B27">Ogren and Kawakatsu 1990</xref>: 114.</comment></tp:nomenclature-citation></tp:nomenclature-citation-list></tp:nomenclature><tp:treatment-sec sec-type="material" id="SECID0E56BG"><title>Material examined.</title><p><bold><named-content xmlns:xlink="http://www.w3.org/1999/xlink" content-type="dwc:institutional_code" xlink:type="simple">MNRJ</named-content> 210, holotype</bold>, here designated by monotypy: Teresópolis, State of Rio de Janeiro, Brazil. P. Schirch (unknown year). Preserved in 80 % ethanol. Three dimensional (3D) images and virtual sections were obtained by microcomputed tomography.</p></tp:treatment-sec><tp:treatment-sec sec-type="diagnosis" id="SECID0EQAAI"><title>Diagnosis.</title><p>Species of <italic><tp:taxon-name><tp:taxon-name-part taxon-name-part-type="genus" reg="Paraba">Paraba</tp:taxon-name-part></tp:taxon-name></italic> 25 mm long; dorsal side yellowish green ground color with a narrow median black band; long and narrow prostatic vesicle, inverted ‘U’-shape; male atrium with 6–8 transverse annular folds; ovovitelline ducts ascend anterior to gonopore; female atrium lined with an epithelium that protrudes into male atrium.</p></tp:treatment-sec><tp:treatment-sec sec-type="External aspect" id="SECID0E4AAI"><title>External aspect.</title><p>Fixed holotype 25 mm long; body with greatest width in the pharyngeal region, 5 mm. Towards the extremities, the body narrows gently, with the anterior tip being rounded and the posterior end being obtuse (Fig. <xref ref-type="fig" rid="F5">5A, C</xref>). Dorsal side strongly convex; ventral side flat. Dorsum ochre brown, with irregular areas of cream color as a result of fading (Fig. <xref ref-type="fig" rid="F5">5A, D</xref>). Body margins in anterior 1/6 of the body with beige color. Ventral side ochre yellow (Fig. <xref ref-type="fig" rid="F5">5C</xref>).</p><p>A single row of eyes contours the anterior first millimeter of the body (Fig. <xref ref-type="fig" rid="F5">5E</xref>); posteriorly they extend for ca. 4 mm, arranged in a row with 2–4 eyes on either side of the body. Further posterior, eyes could not be discerned. Sensory pits are simple invaginations located ventro-marginally in a single row from the very anterior body tip to at least 2 mm posteriorly (Fig. <xref ref-type="fig" rid="F6">6A, E</xref>). Relative position mouth: body length, 66 %. Relative position gonopore: body length, 82 %.</p><fig id="F5" position="float" orientation="portrait"><object-id xmlns:xlink="http://www.w3.org/1999/xlink" content-type="doi" xlink:type="simple">10.3897/zookeys.910.39486.figure5</object-id><object-id xmlns:xlink="http://www.w3.org/1999/xlink" content-type="arpha" xlink:type="simple">D904630D-A0CB-5EA4-875E-35FAB884BDC3</object-id><label>Figure 5.</label><caption><p><italic><tp:taxon-name><tp:taxon-name-part taxon-name-part-type="genus" reg="Paraba">Paraba</tp:taxon-name-part> <tp:taxon-name-part taxon-name-part-type="species" reg="bresslaui">bresslaui</tp:taxon-name-part></tp:taxon-name></italic> (<xref ref-type="bibr" rid="B31">Schirch 1929</xref>), holotype <bold>A</bold> dorsal view <bold>B</bold> original drawing by <xref ref-type="bibr" rid="B31">Schirch (1929)</xref><bold>C</bold> ventral view <bold>D</bold> dorsal view with original label <bold>E</bold> anterior extremity.</p></caption><graphic xmlns:xlink="http://www.w3.org/1999/xlink" xlink:href="zookeys-910-001-g005.jpg" position="float" orientation="portrait" xlink:type="simple" id="oo_378084.jpg"><uri content-type="original_file" xlink:type="simple">https://binary.pensoft.net/fig/378084</uri></graphic></fig><fig id="F6" position="float" orientation="portrait"><object-id xmlns:xlink="http://www.w3.org/1999/xlink" content-type="doi" xlink:type="simple">10.3897/zookeys.910.39486.figure6</object-id><object-id xmlns:xlink="http://www.w3.org/1999/xlink" content-type="arpha" xlink:type="simple">BD337DBC-CB24-5FF6-A77B-4C66E6E348BB</object-id><label>Figure 6.</label><caption><p><italic><tp:taxon-name><tp:taxon-name-part taxon-name-part-type="genus" reg="Paraba">Paraba</tp:taxon-name-part> <tp:taxon-name-part taxon-name-part-type="species" reg="bresslaui">bresslaui</tp:taxon-name-part></tp:taxon-name></italic> (<xref ref-type="bibr" rid="B31">Schirch 1929</xref>), <abbrev xmlns:xlink="http://www.w3.org/1999/xlink" xlink:title="X-ray computed microtomography" id="ABBRID0E1DAI" xlink:type="simple">µCT</abbrev>-derived images of cephalic extremity of holotype <bold>A, B</bold> perspective view of 3D rendering <bold>C</bold> virtual transverse section showing anteriormost eyes, pixel size: 1.9 µm <bold>D</bold> virtual transverse section showing eye and sensory pit, pixel size: 1.9 µm <bold>E</bold> horizontal virtual section showing rows of sensory pits, pixel size: 1.9 µm.</p></caption><graphic xmlns:xlink="http://www.w3.org/1999/xlink" xlink:href="zookeys-910-001-g006.jpg" position="float" orientation="portrait" xlink:type="simple" id="oo_378085.jpg"><uri content-type="original_file" xlink:type="simple">https://binary.pensoft.net/fig/378085</uri></graphic></fig></tp:treatment-sec><tp:treatment-sec sec-type="Internal morphology" id="SECID0ELEAI"><title>Internal morphology.</title><p>Two-millimeter long paired cerebral ganglia, commencing 5 mm posterior to anterior extremity. Ventral nerve plate present (Fig. <xref ref-type="fig" rid="F7">7A</xref>). Longitudinal cutaneous musculature well developed, with fibers gathered in bundles (Fig. <xref ref-type="fig" rid="F7">7A, D</xref>). Cutaneous musculature thickness relative to body height at the pre-pharyngeal region, ~4 %. Cephalic retractor muscle absent.</p><p>Mouth opening at the posterior section of the pharyngeal pouch. Pharynx cylindrical (Fig. <xref ref-type="fig" rid="F7">7B, C</xref>), with a dorsal insertion slightly posterior to the ventral one. Short esophagus present. Testes rounded, the largest follicles ca. 200 µm in diameter. They are located dorsally and are arranged in a row of ca. 20 follicles on either side of the body (Fig. <xref ref-type="fig" rid="F7">7D</xref>), each row having up to two testes in the same transverse plane. Most anterior testes are located dorsally to the ovaries and 1 mm posterior to the cerebral ganglia, i.e., at a distance from anterior extremity equivalent to 32 % of the body length; posterior-most testes shortly anterior to the pharyngeal root.</p><fig id="F7" position="float" orientation="portrait"><object-id xmlns:xlink="http://www.w3.org/1999/xlink" content-type="doi" xlink:type="simple">10.3897/zookeys.910.39486.figure7</object-id><object-id xmlns:xlink="http://www.w3.org/1999/xlink" content-type="arpha" xlink:type="simple">30E7AC07-979D-5920-81D9-D9AEEB37C4CA</object-id><label>Figure 7.</label><caption><p><italic><tp:taxon-name><tp:taxon-name-part taxon-name-part-type="genus" reg="Paraba">Paraba</tp:taxon-name-part> <tp:taxon-name-part taxon-name-part-type="species" reg="bresslaui">bresslaui</tp:taxon-name-part></tp:taxon-name></italic> (<xref ref-type="bibr" rid="B31">Schirch 1929</xref>), holotype. <abbrev xmlns:xlink="http://www.w3.org/1999/xlink" xlink:title="X-ray computed microtomography" id="ABBRID0E1FAI" xlink:type="simple">µCT</abbrev>-derived images and diagrammatic reconstruction <bold>A</bold> virtual transverse section of pre-pharyngeal region, pixel size: 7.99 µm <bold>B</bold> diagrammatic reconstruction of sagittal sections of pharynx <bold>C</bold> virtual horizontal section of testicular region, pixel size: 7.99 µm <bold>D</bold> virtual horizontal section of copulatory region, showing tangential section of ventral cutaneous muscle fibers, pixel size: 4.5 µm. Asterisk indicates artifact.</p></caption><graphic xmlns:xlink="http://www.w3.org/1999/xlink" xlink:href="zookeys-910-001-g007.jpg" position="float" orientation="portrait" xlink:type="simple" id="oo_378086.jpg"><uri content-type="original_file" xlink:type="simple">https://binary.pensoft.net/fig/378086</uri></graphic></fig><p>Lateral to the prostatic vesicle, the sperm ducts recurve and then open into a branch of the prostatic vesicle (Fig. <xref ref-type="fig" rid="F8">8D</xref>). Prostatic vesicle with an inverted ‘U’-shape in lateral view (Fig. <xref ref-type="fig" rid="F8">8C</xref>), with its ascending portion having a sinuous wall, while the descending portion is straight. At its distal most portion, this vesicle bends posteriorly to penetrate the antero-ventral region of the penis bulb. Prostatic vesicle surrounded by a 100 µm thick distinct mass, presumably consisting of muscles and glands. This vesicle is located at anterior portion of the penis bulb, the latter extending 1 mm anterior to the penis papilla.</p><p>Inside the penis bulb, the prostatic vesicle communicates with the ejaculatory duct. This duct is horizontally positioned and runs through the penis papilla to open at its tip. Penis papilla cylindrical, with the distal portion truncated in lateral view (Figs <xref ref-type="fig" rid="F8">8A, B</xref>, <xref ref-type="fig" rid="F9">9A, B</xref>), but conical in dorsal view (Fig. <xref ref-type="fig" rid="F9">9A</xref>). It fills 2/3<sup>rd</sup> of the male atrium length. Male atrium broad, with 6–8 transverse, annular folds. Anterior-most fold is the largest and surrounds the basis of the penis papilla. Length of male atrium twice of that of the female atrium.</p><p>Ovaries 230 µm in diameter and approximately rounded. They are positioned at 8 mm from anterior extremity of the body, and 1 mm posterior to the cerebral ganglia. They are located above the ventral nerve plate (Fig. <xref ref-type="fig" rid="F7">7D</xref>). Ovovitelline ducts emerge from the dorso-lateral aspect of the ovaries (Fig. <xref ref-type="fig" rid="F7">7A</xref>) and run posteriorly horizontally to the level of the gonopore. Then they ascend obliquely to the sagittal plane and join the common glandular ovovitelline duct immediately above the posterior region of the female atrium. Common glandular ovovitelline duct (~100 µm long) runs ventrally to join the female genital canal, the latter being a ~160 µm projection of the posterio-dorsal region of the female atrium. Female atrium ~1 mm in length and 0.5 mm in height, equivalent of 1/4 of the body height. This female atrium is elongate and is lined with an epithelium with a very high epithelium (~250 µm), typical of epithelia with a stratified aspect, which occupies the whole cavity except for an irregular narrow canal (Fig. <xref ref-type="fig" rid="F9">9A, B</xref>). This female lining epithelium presents a cone-shaped protrusion into the male atrium. The gonopore canal is vertical and 500 µm long.</p><fig id="F8" position="float" orientation="portrait"><object-id xmlns:xlink="http://www.w3.org/1999/xlink" content-type="doi" xlink:type="simple">10.3897/zookeys.910.39486.figure8</object-id><object-id xmlns:xlink="http://www.w3.org/1999/xlink" content-type="arpha" xlink:type="simple">08FD1EEC-8CE1-5362-A9B5-AC472E9C5C19</object-id><label>Figure 8.</label><caption><p><italic><tp:taxon-name><tp:taxon-name-part taxon-name-part-type="genus" reg="Paraba">Paraba</tp:taxon-name-part> <tp:taxon-name-part taxon-name-part-type="species" reg="bresslaui">bresslaui</tp:taxon-name-part></tp:taxon-name></italic> (<xref ref-type="bibr" rid="B31">Schirch 1929</xref>), holotype <bold>A</bold> diagrammatic reconstruction of copulatory apparatus <bold>B</bold> virtual sagittal section of copulatory apparatus, pixel size: 4.5 µm <bold>C</bold> virtual sagittal section showing prostatic vesicle, pixel size: 1.9 µm <bold>D</bold> virtual transverse section of body showing prostatic vesicle, pixel size: 1.9 µm.</p></caption><graphic xmlns:xlink="http://www.w3.org/1999/xlink" xlink:href="zookeys-910-001-g008.jpg" position="float" orientation="portrait" xlink:type="simple" id="oo_378087.jpg"><uri content-type="original_file" xlink:type="simple">https://binary.pensoft.net/fig/378087</uri></graphic></fig><fig id="F9" position="float" orientation="portrait"><object-id xmlns:xlink="http://www.w3.org/1999/xlink" content-type="doi" xlink:type="simple">10.3897/zookeys.910.39486.figure9</object-id><object-id xmlns:xlink="http://www.w3.org/1999/xlink" content-type="arpha" xlink:type="simple">59128A22-C21D-598E-A0F5-6D6C106751F6</object-id><label>Figure 9.</label><caption><p><italic><tp:taxon-name><tp:taxon-name-part taxon-name-part-type="genus" reg="Paraba">Paraba</tp:taxon-name-part> <tp:taxon-name-part taxon-name-part-type="species" reg="bresslaui">bresslaui</tp:taxon-name-part></tp:taxon-name></italic> (<xref ref-type="bibr" rid="B31">Schirch 1929</xref>), holotype <bold>A</bold> virtual horizontal section of copulatory apparatus, pixel size: 7.99 µm <bold>B</bold> virtual sagittal section of copulatory apparatus, pixel size: 7.99 µm <bold>C</bold> horizontal section of ovarian region, pixel size: 7.99 µm.</p></caption><graphic xmlns:xlink="http://www.w3.org/1999/xlink" xlink:href="zookeys-910-001-g009.jpg" position="float" orientation="portrait" xlink:type="simple" id="oo_378088.jpg"><uri content-type="original_file" xlink:type="simple">https://binary.pensoft.net/fig/378088</uri></graphic></fig></tp:treatment-sec><tp:treatment-sec sec-type="distribution" id="SECID0EZJAI"><title>Distribution.</title><p>Municipality of Teresópolis (<named-content xmlns:xlink="http://www.w3.org/1999/xlink" content-type="dwc:verbatimCoordinates" xlink:type="simple"><named-content content-type="geo-json" specific-use="{&#34;type&#34;:&#34;Point&#34;,&#34;coordinates&#34;:[-43.010000,-22.420000]}" id="NCID0ECKAI" xlink:type="simple">-22.42, -43.01</named-content></named-content>), State of Rio de Janeiro, Brazil.</p></tp:treatment-sec><tp:treatment-sec sec-type="remarks" id="SECID0ELKAI"><title>Remarks.</title><p>The general shape and size of the body agrees with the original description (“length 25 mm; maximum width 8–9 m[m]” (<xref ref-type="bibr" rid="B31">Schirch 1929</xref>) and correct labeling of the specimen as the holotype by monotypy is assumed (Fig. <xref ref-type="fig" rid="F5">5B</xref>). Fading of the body color is normal, especially after 90 years of conservation in a preservative.</p><p>The specimen has the characteristics of the subfamily <tp:taxon-name><tp:taxon-name-part taxon-name-part-type="subfamily">Geoplaninae</tp:taxon-name-part></tp:taxon-name>, albeit the width of the creeping sole could not be ascertained. We assume a wide creeping sole on the basis of the flat ventral side of the specimen.</p><p>Further features observed on this species match only one genus of the <tp:taxon-name><tp:taxon-name-part taxon-name-part-type="subfamily">Geoplaninae</tp:taxon-name-part></tp:taxon-name>, namely <italic><tp:taxon-name><tp:taxon-name-part taxon-name-part-type="genus" reg="Paraba">Paraba</tp:taxon-name-part></tp:taxon-name></italic><xref ref-type="bibr" rid="B4">Carbayo et al., 2013</xref>, whose diagnosis reads: “<tp:taxon-name><tp:taxon-name-part taxon-name-part-type="subfamily">Geoplaninae</tp:taxon-name-part></tp:taxon-name> with small-to-medium-sized body, 6–80 mm in length; body slender, with margins nearly parallel; dorsum and ventral side slightly convex; eyes monolobulated; pharynx cylindrical; prostatic vesicle extrabulbar, generally horizontal; penis papilla protrusible, conical; male atrium not folded; ascending portion of ovovitelline ducts lateral to the gonopore canal or to female atrium, joining each other above female atrium; genital canal dorso-anteriorly flexed, arising from the posterior-dorsal region of female atrium; female atrium rounded, clothed with an epithelium with multilayered aspect” (<xref ref-type="bibr" rid="B4">Carbayo et al. 2013</xref>: 523). In view of the internal morphology of the species, herein presented for the first time, it is justifiable to transfer the species to <italic><tp:taxon-name><tp:taxon-name-part taxon-name-part-type="genus" reg="Paraba">Paraba</tp:taxon-name-part></tp:taxon-name></italic>.</p><p>This species only differs from the diagnostic features of <italic><tp:taxon-name><tp:taxon-name-part taxon-name-part-type="genus" reg="Paraba">Paraba</tp:taxon-name-part></tp:taxon-name></italic> in some details that deserve a comment: (a) the dorsum is not slightly, but strongly convex, (b) the male atrium is not unfolded, but folded, and (c) the female atrium is not rounded, but elongate. These differences probably represent artefacts or intrageneric variation: the two former features (shape of the dorsum and folds of the male atrium) might have been caused by contraction during fixation or, simply, the male atrium is folded. An elongate female atrium is also found in other species of <italic><tp:taxon-name><tp:taxon-name-part taxon-name-part-type="genus" reg="Paraba">Paraba</tp:taxon-name-part></tp:taxon-name></italic> (namely <italic><tp:taxon-name><tp:taxon-name-part taxon-name-part-type="genus" reg="Paraba">Pa.</tp:taxon-name-part> <tp:taxon-name-part taxon-name-part-type="species" reg="franciscana">franciscana</tp:taxon-name-part></tp:taxon-name></italic>, <italic><tp:taxon-name><tp:taxon-name-part taxon-name-part-type="genus" reg="Paraba">Pa.</tp:taxon-name-part> <tp:taxon-name-part taxon-name-part-type="species" reg="rubidolineata">rubidolineata</tp:taxon-name-part></tp:taxon-name></italic>).</p><p>Regarding the external aspect, <italic><tp:taxon-name><tp:taxon-name-part taxon-name-part-type="genus" reg="Paraba">Pa.</tp:taxon-name-part> <tp:taxon-name-part taxon-name-part-type="species" reg="bresslaui">bresslaui</tp:taxon-name-part></tp:taxon-name></italic> differs from all other congeneric species in the color pattern, consisting of a yellowish green ground color, ornamented with a median black stripe, and beige pigment spots, often elongated and parallel to the main body axis. None of the 14 species of <italic><tp:taxon-name><tp:taxon-name-part taxon-name-part-type="genus" reg="Paraba">Paraba</tp:taxon-name-part></tp:taxon-name></italic> present a green-yellowish dorsal color with a median black stripe and beige spots stretching longitudinally, as in <italic><tp:taxon-name><tp:taxon-name-part taxon-name-part-type="genus" reg="Paraba">Pa.</tp:taxon-name-part> <tp:taxon-name-part taxon-name-part-type="species" reg="bresslaui">bresslaui</tp:taxon-name-part></tp:taxon-name></italic>.</p><p>Regarding the internal aspect, there are four species resembling <italic><tp:taxon-name><tp:taxon-name-part taxon-name-part-type="genus" reg="Paraba">Pa.</tp:taxon-name-part> <tp:taxon-name-part taxon-name-part-type="species" reg="bresslaui">bresslaui</tp:taxon-name-part></tp:taxon-name></italic> in having a U-shaped prostatic vesicle, namely <italic><tp:taxon-name><tp:taxon-name-part taxon-name-part-type="genus" reg="Paraba">Pa.</tp:taxon-name-part> <tp:taxon-name-part taxon-name-part-type="species" reg="cassula">cassula</tp:taxon-name-part></tp:taxon-name></italic> (E. M. Froehlich, 1955a), <italic><tp:taxon-name><tp:taxon-name-part taxon-name-part-type="genus" reg="Paraba">Pa.</tp:taxon-name-part> <tp:taxon-name-part taxon-name-part-type="species" reg="goettei">goettei</tp:taxon-name-part></tp:taxon-name></italic> (Schirch, 1929), <italic><tp:taxon-name><tp:taxon-name-part taxon-name-part-type="genus" reg="Paraba">Pa.</tp:taxon-name-part> <tp:taxon-name-part taxon-name-part-type="species" reg="phocaica">phocaica</tp:taxon-name-part></tp:taxon-name></italic> (Marcus, 1951) and <italic><tp:taxon-name><tp:taxon-name-part taxon-name-part-type="genus" reg="Paraba">Pa.</tp:taxon-name-part> <tp:taxon-name-part taxon-name-part-type="species" reg="piriana">piriana</tp:taxon-name-part></tp:taxon-name></italic> (Almeida &amp; Carbayo, 2012, in <xref ref-type="bibr" rid="B1">Almeida et al. 2012</xref>). However, <italic><tp:taxon-name><tp:taxon-name-part taxon-name-part-type="genus" reg="Paraba">Pa.</tp:taxon-name-part> <tp:taxon-name-part taxon-name-part-type="species" reg="phocaica">phocaica</tp:taxon-name-part></tp:taxon-name></italic> is the only species sharing with <italic><tp:taxon-name><tp:taxon-name-part taxon-name-part-type="genus" reg="Pseudogeoplana">Ps.</tp:taxon-name-part> <tp:taxon-name-part taxon-name-part-type="species" reg="bresslaui">bresslaui</tp:taxon-name-part></tp:taxon-name></italic> the posterior insertion of the genital canal into the female atrium. Both species also share distinct features: an annular fold around the basis of the penis papilla, a male atrium folded, and the general shape of the prostatic vesicle. Apart from body color, however, <italic><tp:taxon-name><tp:taxon-name-part taxon-name-part-type="genus" reg="Paraba">Pa.</tp:taxon-name-part> <tp:taxon-name-part taxon-name-part-type="species" reg="bresslaui">bresslaui</tp:taxon-name-part></tp:taxon-name></italic> is distinguished from <italic><tp:taxon-name><tp:taxon-name-part taxon-name-part-type="genus" reg="Paraba">Pa.</tp:taxon-name-part> <tp:taxon-name-part taxon-name-part-type="species" reg="phocaica">phocaica</tp:taxon-name-part></tp:taxon-name></italic> in that the latter species presents a more dorsal entrance of the prostatic vesicle into the penis bulb (vs. ventral as in <italic><tp:taxon-name><tp:taxon-name-part taxon-name-part-type="genus" reg="Paraba">Pa.</tp:taxon-name-part> <tp:taxon-name-part taxon-name-part-type="species" reg="bresslaui">bresslaui</tp:taxon-name-part></tp:taxon-name></italic>), a rounded female atrium (vs. elongate), and a lining epithelium of the female atrium not invading the male atrium (vs. invading it).</p></tp:treatment-sec><ref-list><ref id="B31"><mixed-citation xmlns:xlink="http://www.w3.org/1999/xlink" xlink:type="simple"><person-group><name name-style="western"><surname>Schirch</surname><given-names>PF</given-names></name></person-group> (<year>1929</year>) Sobre as planarias terrestres do Brasil. Boletim do Museu Nacional, Rio de Janeiro 5, 27–38.</mixed-citation></ref><ref id="B13"><mixed-citation xmlns:xlink="http://www.w3.org/1999/xlink" xlink:type="simple"><person-group><name name-style="western"><surname>Froehlich</surname><given-names>CG</given-names></name></person-group> (<year>1955b</year>) <article-title>Notas sôbre geoplanas brasileiras.</article-title><source>Papéis Avulsos do Departamento de Zoologia</source><volume>12</volume>(<issue>7</issue>): <fpage>198</fpage>.</mixed-citation></ref><ref id="B29"><mixed-citation xmlns:xlink="http://www.w3.org/1999/xlink" xlink:type="simple"><person-group><name name-style="western"><surname>Riester</surname><given-names>A</given-names></name></person-group> (<year>1938</year>) <article-title>Beiträge zur geoplaniden-fauna brasiliens.</article-title><source>Abhandlungen Senkenberg Gesellsachaft Naturforschung</source><volume>4</volume>: <fpage>20</fpage>–<lpage>24</lpage>.</mixed-citation></ref><ref id="B27"><mixed-citation xmlns:xlink="http://www.w3.org/1999/xlink" xlink:type="simple"><person-group><name name-style="western"><surname>Ogren</surname><given-names>RE</given-names></name><name name-style="western"><surname>Kawakatsu</surname><given-names>M</given-names></name></person-group> (<year>1990</year>) <article-title>Index to the species of the family <tp:taxon-name><tp:taxon-name-part taxon-name-part-type="family">Geoplanidae</tp:taxon-name-part></tp:taxon-name> (<tp:taxon-name><tp:taxon-name-part taxon-name-part-type="class">Turbellaria</tp:taxon-name-part></tp:taxon-name>, <tp:taxon-name><tp:taxon-name-part taxon-name-part-type="order">Tricladida</tp:taxon-name-part></tp:taxon-name>, Terricola) Part I: <tp:taxon-name><tp:taxon-name-part taxon-name-part-type="subfamily">Geoplaninae</tp:taxon-name-part></tp:taxon-name>.</article-title><source>Bulletin of Fuji Women’s University Series</source><volume>1</volume>(<issue>28</issue>): <fpage>79</fpage>–<lpage>166</lpage>.</mixed-citation></ref><ref id="B4"><mixed-citation xmlns:xlink="http://www.w3.org/1999/xlink" xlink:type="simple"><person-group><name name-style="western"><surname>Carbayo</surname><given-names>F</given-names></name><name name-style="western"><surname>Álvarez-Presas</surname><given-names>M</given-names></name><name name-style="western"><surname>Olivares</surname><given-names>CT</given-names></name><name name-style="western"><surname>Marques</surname><given-names>FP</given-names></name><name name-style="western"><surname>Froehlich</surname><given-names>EM</given-names></name><name name-style="western"><surname>Riutort</surname><given-names>M</given-names></name></person-group> (<year>2013</year>) <article-title>Molecular phylogeny of <tp:taxon-name><tp:taxon-name-part taxon-name-part-type="subfamily">Geoplaninae</tp:taxon-name-part></tp:taxon-name> (<tp:taxon-name><tp:taxon-name-part taxon-name-part-type="phylum">Platyhelminthes</tp:taxon-name-part></tp:taxon-name>) challenges current classification: proposal of taxonomic actions.</article-title><source>Zoologica Scripta</source><volume>42</volume>(<issue>5</issue>): <fpage>508</fpage>–<lpage>528</lpage>. <ext-link xlink:type="simple" ext-link-type="doi" xlink:href="10.1111/zsc.12019">https://doi.org/10.1111/zsc.12019</ext-link></mixed-citation></ref><ref id="B1"><mixed-citation xmlns:xlink="http://www.w3.org/1999/xlink" xlink:type="simple"><person-group><name name-style="western"><surname>Almeida</surname><given-names>AL</given-names></name><name name-style="western"><surname>Kishimoto</surname><given-names>RG</given-names></name><name name-style="western"><surname>Carbayo</surname><given-names>F</given-names></name></person-group> (<year>2012</year>) <article-title>Two new land planarian species (<tp:taxon-name><tp:taxon-name-part taxon-name-part-type="phylum">Platyhelminthes</tp:taxon-name-part></tp:taxon-name>: <tp:taxon-name><tp:taxon-name-part taxon-name-part-type="order">Tricladida</tp:taxon-name-part></tp:taxon-name>) from the Brazilian Atlantic Forest.</article-title><source>Zoologia</source><volume>29</volume>(<issue>5</issue>): <fpage>430</fpage>–<lpage>438</lpage>. <ext-link xlink:type="simple" ext-link-type="doi" xlink:href="10.1590/S1984-46702012000500006">https://doi.org/10.1590/S1984-46702012000500006</ext-link></mixed-citation></ref></ref-list></tp:taxon-treatment>
