# Supplementary material for: X-ray microcomputed tomography applied to the taxonomic study of rare material: redescriptions of seven of Schirch’s Brazilian species of land planarians (Geoplanidae, Platyhelminthes)
Source: Zookeys. 2020 Feb 10;910:1–42. doi: 10.3897/zookeys.910.39486 (PMC7026197; doi:10.3897/zookeys.910.39486)
Supplement: XML Treatment for Pasipha plana [file zookeys.910.39486-treatment3.xml]

<!DOCTYPE tp:taxon-treatment
  PUBLIC "-//TaxonX//DTD Taxonomic Treatment Publishing DTD v0 20100105//EN" "tax-treatment-NSO.dtd">
<tp:taxon-treatment xmlns:tp="http://www.plazi.org/taxpub"><tp:treatment-meta><kwd-group><label>Taxon classification</label><kwd><named-content xmlns:xlink="http://www.w3.org/1999/xlink" content-type="kingdom">Animalia</named-content></kwd><kwd><named-content xmlns:xlink="http://www.w3.org/1999/xlink" content-type="order">Tricladida</named-content></kwd><kwd><named-content xmlns:xlink="http://www.w3.org/1999/xlink" content-type="family">Geoplanidae</named-content></kwd></kwd-group><mixed-citation publication-type="journal"><person-group><name><surname>Silva</surname><given-names>Marcos Santos</given-names></name><name><surname>Carbayo</surname><given-names>Fernando</given-names></name></person-group><article-title>X-ray microcomputed tomography applied to the taxonomic study of rare material: redescriptions of seven of Schirch’s Brazilian species of land planarians (<tp:taxon-name><tp:taxon-name-part taxon-name-part-type="family">Geoplanidae</tp:taxon-name-part></tp:taxon-name>, <tp:taxon-name><tp:taxon-name-part taxon-name-part-type="phylum">Platyhelminthes</tp:taxon-name-part></tp:taxon-name>)</article-title><source>Zookeys</source><day>10</day><month>2</month><year>2020</year><volume>910</volume><fpage>1</fpage><lpage>42</lpage><pub-id pub-id-type="doi">10.3897/zookeys.910.39486</pub-id></mixed-citation></tp:treatment-meta><tp:nomenclature><tp:taxon-name><object-id xmlns:xlink="http://www.w3.org/1999/xlink" content-type="arpha" xlink:type="simple">D041B515-F0F6-5B8F-9191-AD2C6B61769C</object-id>
            <tp:taxon-name-part taxon-name-part-type="genus" reg="Pasipha">Pasipha</tp:taxon-name-part>
            <tp:taxon-name-part taxon-name-part-type="species" reg="plana">plana</tp:taxon-name-part>
          </tp:taxon-name><tp:taxon-authority>(Schirch, 1929)</tp:taxon-authority><xref ref-type="fig" rid="F10">Figures 10</xref><xref ref-type="fig" rid="F11">, 11</xref><xref ref-type="fig" rid="F12">, 12</xref><xref ref-type="fig" rid="F13">, 13</xref><xref ref-type="fig" rid="F14">, 14</xref><xref ref-type="fig" rid="F15">, 15</xref><tp:nomenclature-citation-list><tp:nomenclature-citation><tp:taxon-name>
                <tp:taxon-name-part taxon-name-part-type="genus" reg="Geoplana">Geoplana</tp:taxon-name-part> <tp:taxon-name-part taxon-name-part-type="species" reg="plana">plana</tp:taxon-name-part></tp:taxon-name><comment>Schirch, 1929: 33. Type Locality: Teresópolis, Rio de Janeiro, Brazil.</comment></tp:nomenclature-citation><tp:nomenclature-citation><tp:taxon-name>
                <tp:taxon-name-part taxon-name-part-type="genus" reg="Geoplana">Geoplana</tp:taxon-name-part> <tp:taxon-name-part taxon-name-part-type="species" reg="plana">plana</tp:taxon-name-part></tp:taxon-name><comment>: E. M. <xref ref-type="bibr" rid="B12">Froehlich 1955a</xref>: 299.</comment></tp:nomenclature-citation><tp:nomenclature-citation><tp:taxon-name>
                <tp:taxon-name-part taxon-name-part-type="genus" reg="Pasipha">Pasipha</tp:taxon-name-part> <tp:taxon-name-part taxon-name-part-type="species" reg="plana">plana</tp:taxon-name-part></tp:taxon-name><comment>: <xref ref-type="bibr" rid="B27">Ogren and Kawakatsu 1990</xref>: 51.</comment></tp:nomenclature-citation></tp:nomenclature-citation-list></tp:nomenclature><tp:treatment-sec sec-type="material" id="SECID0ELVAI"><title>Material examined.</title><p>Type material. Four syntypes collected by P. Schirch <italic>Coll</italic> (year unknown) in Teresópolis, State of Rio de Janeiro, Brazil. We received them on loan in 70 % ethanol with only a label reading 8915. Each syntype was given an additional identification with a letter, A–D. Three dimensional (3D) images and virtual sections of syntype <named-content xmlns:xlink="http://www.w3.org/1999/xlink" content-type="dwc:institutional_code" xlink:type="simple">MNRJ</named-content> 220A were obtained by microcomputed tomography. Parts of the bodies of syntypes were histologically sectioned as follows. Syntype <bold><named-content xmlns:xlink="http://www.w3.org/1999/xlink" content-type="dwc:institutional_code" xlink:type="simple">MNRJ</named-content> 220A</bold>: Transverse sections of posterior extremity on 14 slides; remaining part of body preserved in 80 % ethanol. Syntype <bold><named-content xmlns:xlink="http://www.w3.org/1999/xlink" content-type="dwc:institutional_code" xlink:type="simple">MNRJ</named-content> 220B</bold>: Sagittal sections of copulatory apparatus on 156 slides; remaining part of body preserved in 80 % ethanol. Syntype <bold><named-content xmlns:xlink="http://www.w3.org/1999/xlink" content-type="dwc:institutional_code" xlink:type="simple">MNRJ</named-content> 220C</bold>: Horizontal sections of anterior extremity on 31 slides; horizontal sections of ovaries on 71 slides; transverse sections of pre-pharyngeal region on 35 slides; sagittal sections of pharynx on 94 slides; sagittal sections of copulatory apparatus on 124 slides; remaining part of body preserved in 80 % ethanol. Syntype <bold><named-content xmlns:xlink="http://www.w3.org/1999/xlink" content-type="dwc:institutional_code" xlink:type="simple">MNRJ</named-content> 220D</bold>: Preserved in 80 % ethanol.</p><p>Additional material examined: Specimen <bold>MZUSP PL</bold> XXXX, studied by E. M. <xref ref-type="bibr" rid="B12">Froehlich (1955a)</xref>: Teresópolis, Parque Nacional da Serra dos Órgãos, State of Rio de Janeiro, Brazil (geographic coordinates not available), E. M. Froehlich et al., leg. 1953. Transverse sections of pre-pharyngeal region on two slides (S761-S762); sagittal sections of pharynx on one slide (S763); sagittal sections of copulatory apparatus on ten slides (S764-S773). <bold>F6484</bold> (MZUSP PL XXXX): Parque Estadual da Pedra Branca, Rio de Janeiro, State of Rio de Janeiro, Brazil, <named-content xmlns:xlink="http://www.w3.org/1999/xlink" content-type="dwc:verbatimCoordinates" xlink:type="simple"><named-content content-type="geo-json" specific-use="{&#34;type&#34;:&#34;Point&#34;,&#34;coordinates&#34;:[-43.447000,-22.933000]}" id="NCID0EWXAI" xlink:type="simple">-22.933, -43.447</named-content></named-content>, Carbayo et al., leg. 9 Dec. 2014. Sagittal sections of copulatory apparatus on 101 slides; remaining part of body preserved in 80 % ethanol.</p></tp:treatment-sec><tp:treatment-sec sec-type="diagnosis" id="SECID0E2XAI"><title>Diagnosis.</title><p>Species of <italic><tp:taxon-name><tp:taxon-name-part taxon-name-part-type="genus" reg="Pasipha">Pasipha</tp:taxon-name-part></tp:taxon-name></italic> 60–70 mm long; dorsum with black brown dots on ivory ground color; eyes dorsal, occupying lateral band on each side of body, 44 % of body width; posteriormost testes between pharynx and copulatory apparatus; prostatic vesicle inverted U-shaped in lateral view, not bifurcated; ovovitelline ducts emerge from inner-dorsal side of ovaries; male atrium folded; length of male atrium to female atrium ratio, 8:1; female atrium as long as high.</p></tp:treatment-sec><tp:treatment-sec sec-type="External aspect" id="SECID0EIYAI"><title>External aspect.</title><p>Living adult (F6484) 70 mm in length and 10 mm wide. Fixed adults (F6484 and syntype C) 65–71 mm long, 6 mm wide, and 1.7 mm high. Elongated body, with margins approximately parallel; anterior and posterior extremities rounded. Dorsum slightly convex, ventral side flat. Ground color of the dorsum of living animals is ivory, richly ornamented with black brown dots (Fig. <xref ref-type="fig" rid="F10">10A, B, D, E</xref>). Towards the body margins, these dots tend to anastomose into longitudinal striae. Striae are lacking in a thin medial stripe which is bordered on each side by an irregular line of the same color as the dots. Ventral side is sulfur yellow, with the anterior extremity light ivory and the pharyngeal region zinc yellow (Fig. <xref ref-type="fig" rid="F10">10C</xref>). After 89 years or more in a preservative, the dorsal color of the four syntypes has turned ochre yellow and the dots faded to a terra brown color (Fig. <xref ref-type="fig" rid="F10">10D, E</xref>); their ventral body surface has become olive yellow.</p><p>Monolobate eyes surround the anterior extremity of the body (Fig. <xref ref-type="fig" rid="F11">11A</xref>). They also spread onto the entire dorsum except for a thin median line ~8 % of the body width (Fig. <xref ref-type="fig" rid="F11">11B</xref>). Towards the posterior extremity, they become scarcer. Sensory pits are simple invaginations 25 µm deep, located ventro-marginally in a single row from the very anterior body tip up to at least 57 % of the body length (syntype C). Relative position of the mouth 69 % of body length, that of the gonopore 90 % in syntype C (68 %, and 91 %, in specimen F6484).</p><fig id="F10" position="float" orientation="portrait"><object-id xmlns:xlink="http://www.w3.org/1999/xlink" content-type="doi" xlink:type="simple">10.3897/zookeys.910.39486.figure10</object-id><object-id xmlns:xlink="http://www.w3.org/1999/xlink" content-type="arpha" xlink:type="simple">DC2C832B-57FF-5827-8BF6-9C2CBB0A206A</object-id><label>Figure 10.</label><caption><p><italic><tp:taxon-name><tp:taxon-name-part taxon-name-part-type="genus" reg="Pasipha">Pasipha</tp:taxon-name-part> <tp:taxon-name-part taxon-name-part-type="species" reg="plana">plana</tp:taxon-name-part></tp:taxon-name></italic> (<xref ref-type="bibr" rid="B31">Schirch 1929</xref>) <bold>A</bold> live specimen F6484 in dorsal view <bold>B</bold> original drawing by <xref ref-type="bibr" rid="B31">Schirch (1929)</xref><bold>C</bold> ventral view of live specimen F6484 <bold>D</bold> set of all syntypes with anterior extremity to right <bold>E</bold> syntype B fixed in dorsal view.</p></caption><graphic xmlns:xlink="http://www.w3.org/1999/xlink" xlink:href="zookeys-910-001-g010.jpg" position="float" orientation="portrait" xlink:type="simple" id="oo_378089.jpg"><uri content-type="original_file" xlink:type="simple">https://binary.pensoft.net/fig/378089</uri></graphic></fig><fig id="F11" position="float" orientation="portrait"><object-id xmlns:xlink="http://www.w3.org/1999/xlink" content-type="doi" xlink:type="simple">10.3897/zookeys.910.39486.figure11</object-id><object-id xmlns:xlink="http://www.w3.org/1999/xlink" content-type="arpha" xlink:type="simple">D5AD4B34-07D1-56F8-BEA5-EB6F85387CA2</object-id><label>Figure 11.</label><caption><p><italic><tp:taxon-name><tp:taxon-name-part taxon-name-part-type="genus" reg="Pasipha">Pasipha</tp:taxon-name-part> <tp:taxon-name-part taxon-name-part-type="species" reg="plana">plana</tp:taxon-name-part></tp:taxon-name></italic> (<xref ref-type="bibr" rid="B31">Schirch 1929</xref>), specimen F6484 in clove oil <bold>A</bold> dorsal anterior extremity <bold>B</bold> dorsal mid-body region.</p></caption><graphic xmlns:xlink="http://www.w3.org/1999/xlink" xlink:href="zookeys-910-001-g011.jpg" position="float" orientation="portrait" xlink:type="simple" id="oo_378090.jpg"><uri content-type="original_file" xlink:type="simple">https://binary.pensoft.net/fig/378090</uri></graphic></fig></tp:treatment-sec><tp:treatment-sec sec-type="Internal morphology" id="SECID0EO2AI"><title>Internal morphology.</title><p>Creeping sole comprising 96 % body width. Abundant rhabditogen cells and glands producing erythrophil granules pierce dorsal and marginal epidermis; glands producing amorphous orangish-to-reddish secretion pierce marginal epidermis. Ventral epithelium is pierced by glands producing fine erythrophil granules. Glandular margin absent. Cutaneous musculature comprises three layers, namely a subepithelial circular layer, followed by a double diagonal layer with decussate fibers, and then a well-developed, innermost longitudinal layer (Fig. <xref ref-type="fig" rid="F12">12A, B</xref>). Muscle fibers of the longitudinal layer (120 µm thick dorsally; 88 µm thick ventrally) are arranged into bundles with 30–50 fibers each. Cutaneous musculature thickness relative to body height at the pre-pharyngeal region, 13 %. Three parenchymal muscle layers present, all well-developed: dorsal layer of decussate diagonal fibers (60 µm thick), supraintestinal layer of transverse fibers (100 µm thick), and subintestinal layer with transverse fibers (65 µm thick; Fig. <xref ref-type="fig" rid="F12">12A, B</xref>). Ventral nerve plate present.</p><p>Mouth situated at a distance from the root of the pharynx equivalent to 50 % of the pharyngeal pocket length. Pharynx collar-shaped (Fig. <xref ref-type="fig" rid="F12">12C</xref>), with dorsal insertion very close to the end of the pharyngeal pocket. Esophagus absent. Outer pharyngeal musculature difficult to discern; apparently it consists of a one-fiber-thick subepithelial muscle layer (6 µm thick) of longitudinal fibers followed by an equally thick layer of circular fibers. Inner pharynx musculature consisting of a subepithelial layer of circular fibers (80 µm) in the anterior region of the pharynx; this circular layer is followed by scattered longitudinal fibers in the posterior region of the pharynx (syntype C).</p><fig id="F12" position="float" orientation="portrait"><object-id xmlns:xlink="http://www.w3.org/1999/xlink" content-type="doi" xlink:type="simple">10.3897/zookeys.910.39486.figure12</object-id><object-id xmlns:xlink="http://www.w3.org/1999/xlink" content-type="arpha" xlink:type="simple">9F198785-E122-5162-BA27-2E962C218D17</object-id><label>Figure 12.</label><caption><p><italic><tp:taxon-name><tp:taxon-name-part taxon-name-part-type="genus" reg="Pasipha">Pasipha</tp:taxon-name-part> <tp:taxon-name-part taxon-name-part-type="species" reg="plana">plana</tp:taxon-name-part></tp:taxon-name></italic> (<xref ref-type="bibr" rid="B31">Schirch 1929</xref>) <bold>A</bold> specimen F6484 photomicrograph of a horizontal section of ovaries region <bold>B</bold> F6484 photomicrograph of transverse section of pre-pharyngeal region <bold>C</bold> syntype A virtual section of a sagittal section of pharynx, pixel size: 12 µm.</p></caption><graphic xmlns:xlink="http://www.w3.org/1999/xlink" xlink:href="zookeys-910-001-g012.jpg" position="float" orientation="portrait" xlink:type="simple" id="oo_378091.jpg"><uri content-type="original_file" xlink:type="simple">https://binary.pensoft.net/fig/378091</uri></graphic></fig><p>Testes are ~300 µm in diameter and dorsally located between the supraintestinal parenchymal muscle layer and intestine. Anteriormost testes at a distance from the anterior extremity of the body equivalent to 29 % of body length; posteriormost testes are posterior to the pharynx, close to the prostatic vesicle, and at a distance equivalent to 85 % of the body length (syntype C).</p><p>Sperm ducts contain sperm in their distal region; a 60 µm thick circular muscle surrounds the distal region of these ducts. Sperm ducts run between the oviducts and onto the nerve plate. Lateral to the prostatic vesicle, efferent ducts curve forward and medially to communicate with the latero-proximal region of the prostatic vesicle (Fig. <xref ref-type="fig" rid="F13">13A</xref>).</p><p>Prostatic vesicle extrabulbar, long and narrow, divided into an anterior half running dorsally, and a posterior half, running ventrally, so describing an inverted U-course. Initial portion of prostatic vesicle with folded wall and lined by a 12–30 µm high cuboidal-to-columnar ciliated epithelium which is pierced by abundant glands producing erythrophil (purple) granules (Fig. <xref ref-type="fig" rid="F13">13B, C</xref>). Distal half lined with a 3 µm high epithelium that becomes 10 µm high in the section communicating with ejaculatory duct. This distal half pierced by numerous glands producing erythrophil (reddish) granules. Prostatic vesicle surrounded by variously oriented muscle fibers. This muscle is 200–400 µm thick around the proximal region, and thinner and less dense around distal region. Entire prostatic vesicle and its musculature are enveloped by a thin coat of muscle fibers, which are readily discerned from that of the common muscle coat.</p><fig id="F13" position="float" orientation="portrait"><object-id xmlns:xlink="http://www.w3.org/1999/xlink" content-type="doi" xlink:type="simple">10.3897/zookeys.910.39486.figure13</object-id><object-id xmlns:xlink="http://www.w3.org/1999/xlink" content-type="arpha" xlink:type="simple">9160F260-47DE-504B-BF6D-3E79CD7BF124</object-id><label>Figure 13.</label><caption><p><italic><tp:taxon-name><tp:taxon-name-part taxon-name-part-type="genus" reg="Pasipha">Pasipha</tp:taxon-name-part> <tp:taxon-name-part taxon-name-part-type="species" reg="plana">plana</tp:taxon-name-part></tp:taxon-name></italic> (<xref ref-type="bibr" rid="B31">Schirch 1929</xref>) <bold>A</bold> specimen F6484 diagrammatic reconstruction of copulatory apparatus <bold>B</bold> photomicrograph of prostatic vesicle, ejaculatory duct, and male atrium in sagittal section <bold>C</bold> photomicrograph of distal portion of prostatic vesicle and of ejaculatory duct in sagittal section.</p></caption><graphic xmlns:xlink="http://www.w3.org/1999/xlink" xlink:href="zookeys-910-001-g013.jpg" position="float" orientation="portrait" xlink:type="simple" id="oo_378092.jpg"><uri content-type="original_file" xlink:type="simple">https://binary.pensoft.net/fig/378092</uri></graphic></fig><p>Prostatic vesicle penetrates the ventral aspect of the common muscle coat and is continuous with the ejaculatory duct. This duct recurves dorsally before bending abruptly posteriorly to open into the anterior region of the male atrium (Fig. <xref ref-type="fig" rid="F13">13C</xref>). Ejaculatory duct lined with a cyanophil, 10–12 µm high, ciliated epithelium, and is surrounded by a circular muscle (10–15 µm thick) of thin fibers (1 µm in diameter).</p><p>Male atrium a 5 mm long cavity (syntype C, 8 % of body length) with large folds along its dorso-anterior 3/4. Posterior quarter is large but with smaller folds. Male atrium lined with an 8–15 µm high epithelium, ciliated along the anterior 3/4 of its length, and with its free surface papillate (Fig. <xref ref-type="fig" rid="F15">15</xref>). This epithelium is pierced by glands producing erythrophil (reddish-to-purple) granules and which are abundant throughout the entire epithelium, with the exception of that lining the sphincter (Fig. <xref ref-type="fig" rid="F14">14A</xref>, see below), which is pierced by abundant glands producing erythrophil (reddish) granules, especially in its ventral region (Fig. <xref ref-type="fig" rid="F14">14B</xref>).</p><p>Subepithelial musculature of male atrium consists of a 12 µm thick layer of circular and longitudinal muscle fibers, which sometimes intermingle and sometimes are arranged in two layers. This muscle continues with very abundant longitudinal and circular fibers located in the surrounding space delimited by the common muscle coat. A well-developed sphincter of circular muscle embraces the subterminal region of the male atrium. Dorsal region of the sphincter is posterior to the ventral (Fig. <xref ref-type="fig" rid="F14">14A, B</xref>).</p><p>Ovaries ovoid-shaped, 500 µm in maximum length, and situated immediately above the ventral nerve plate (Fig. <xref ref-type="fig" rid="F12">12A</xref>). They are at a distance from the anterior extremity equivalent to 22 % of the body length (syntype C). Ovovitelline ducts emerge from the inner-dorsal region of the ovaries. Posterior to the gonopore region, they curve medially and dorsally then join to form the common glandular ovovitelline duct, posteriorly to the female atrium. There are no shell glands discharging their secretion into the ovovitelline ducts (Fig. <xref ref-type="fig" rid="F13">13A</xref>). Common glandular ovovitelline duct 120 µm long (syntype C) and runs dorsally to enter the female genital canal. This canal (800 µm long in syntype C) is a projection of the posterio-dorsal region of the female atrium, and runs posteriorly and ventrally. Common ovovitelline duct and female genital canal are lined by a ciliated epithelium which is surrounded by a 25 µm thick muscle comprising fine (~1 µm) circular and diagonal fibers.</p><p>Female atrium short and ample, roughly as long as high. Its posterior wall projects anteriorly, giving it a square shape. Epithelial lining 12–25 µm high. Female atrial epithelium pierced by glands producing erythrophil granules and surrounded by a muscle layer of longitudinal and circular fibers in some regions, and deccussate in others. Male atrium: female atrium ratio, 8:1.</p><p>Common muscle coat is comprised of interwoven circular and longitudinal muscle fibers. It is less developed in its posterior region and envelopes the male and female atria and the common glandular ovovitelline duct (Figs <xref ref-type="fig" rid="F13">13A</xref>, <xref ref-type="fig" rid="F15">15</xref>).</p><fig id="F14" position="float" orientation="portrait"><object-id xmlns:xlink="http://www.w3.org/1999/xlink" content-type="doi" xlink:type="simple">10.3897/zookeys.910.39486.figure14</object-id><object-id xmlns:xlink="http://www.w3.org/1999/xlink" content-type="arpha" xlink:type="simple">FE106A26-BE98-555B-8DB8-C78631C41AE2</object-id><label>Figure 14.</label><caption><p><italic><tp:taxon-name><tp:taxon-name-part taxon-name-part-type="genus" reg="Pasipha">Pasipha</tp:taxon-name-part> <tp:taxon-name-part taxon-name-part-type="species" reg="plana">plana</tp:taxon-name-part></tp:taxon-name></italic> (<xref ref-type="bibr" rid="B31">Schirch 1929</xref>). Specimen F6484 <bold>A</bold> virtual sagittal section of copulatory apparatus, pixel size: 12 µm <bold>B</bold> photomicrograph of sagittal section of copulatory apparatus.</p></caption><graphic xmlns:xlink="http://www.w3.org/1999/xlink" xlink:href="zookeys-910-001-g014.jpg" position="float" orientation="portrait" xlink:type="simple" id="oo_378093.jpg"><uri content-type="original_file" xlink:type="simple">https://binary.pensoft.net/fig/378093</uri></graphic></fig><fig id="F15" position="float" orientation="portrait"><object-id xmlns:xlink="http://www.w3.org/1999/xlink" content-type="doi" xlink:type="simple">10.3897/zookeys.910.39486.figure15</object-id><object-id xmlns:xlink="http://www.w3.org/1999/xlink" content-type="arpha" xlink:type="simple">3382FAC8-E3D0-59B5-AF06-19E8C57A0D27</object-id><label>Figure 15.</label><caption><p><italic><tp:taxon-name><tp:taxon-name-part taxon-name-part-type="genus" reg="Pasipha">Pasipha</tp:taxon-name-part> <tp:taxon-name-part taxon-name-part-type="species" reg="plana">plana</tp:taxon-name-part></tp:taxon-name></italic> (<xref ref-type="bibr" rid="B31">Schirch 1929</xref>). Syntype A virtual sagittal section of copulatory apparatus, pixel size: 12 µm.</p></caption><graphic xmlns:xlink="http://www.w3.org/1999/xlink" xlink:href="zookeys-910-001-g015.jpg" position="float" orientation="portrait" xlink:type="simple" id="oo_378094.jpg"><uri content-type="original_file" xlink:type="simple">https://binary.pensoft.net/fig/378094</uri></graphic></fig></tp:treatment-sec><tp:treatment-sec sec-type="distribution" id="SECID0E5BBI"><title>Distribution.</title><p>Areas covered with Atlantic forest in the municipalities of Teresópolis (<named-content xmlns:xlink="http://www.w3.org/1999/xlink" content-type="dwc:verbatimCoordinates" xlink:type="simple"><named-content content-type="geo-json" specific-use="{&#34;type&#34;:&#34;Point&#34;,&#34;coordinates&#34;:[-43.010000,-22.420000]}" id="NCID0EHCBI" xlink:type="simple">-22.42, -43.01</named-content></named-content>) and Rio de Janeiro (<named-content xmlns:xlink="http://www.w3.org/1999/xlink" content-type="dwc:verbatimCoordinates" xlink:type="simple"><named-content content-type="geo-json" specific-use="{&#34;type&#34;:&#34;Point&#34;,&#34;coordinates&#34;:[-43.440000,-22.930000]}" id="NCID0ETCBI" xlink:type="simple">-22.93, -43.44</named-content></named-content>), State of Rio de Janeiro, Brazil.</p></tp:treatment-sec><tp:treatment-sec sec-type="remarks" id="SECID0E3CBI"><title>Remarks.</title><p><xref ref-type="bibr" rid="B31">Schirch (1929)</xref> described only the external appearance of this species. Froehlich collected one specimen in the type locality and described its external and internal morphology (E. <xref ref-type="bibr" rid="B12">Froehlich 1955a</xref>). By comparing her specimen with the succinct original description, she considered that they are conspecific (E. <xref ref-type="bibr" rid="B12">Froehlich 1955a</xref>). Indeed, apart from the external aspect, the internal morphology of Froehlich’s specimen matches in all aspects that of the syntypes, especially the copulatory apparatus of syntypes A, B, and C, herein described for the first time. This similarity also applies to the specimen F6484, recently collected by us. Thus, it is safe to assume that the syntypes, Froehlich’s specimen and specimen F6484 are all conspecific.</p><p>Currently, the species is placed in <italic><tp:taxon-name><tp:taxon-name-part taxon-name-part-type="genus" reg="Pasipha">Pasipha</tp:taxon-name-part></tp:taxon-name></italic> Ogren &amp; Kawakatsu, 1990. The diagnosis of this genus was revised by <xref ref-type="bibr" rid="B4">Carbayo et al. (2013)</xref>. <italic><tp:taxon-name><tp:taxon-name-part taxon-name-part-type="genus" reg="Pasipha">Pasipha</tp:taxon-name-part></tp:taxon-name></italic> comprises 24 species (plus five5 species considered <italic>incertae sedis</italic>, see <xref ref-type="bibr" rid="B4">Carbayo et al. 2013</xref>). Regarding the external aspect, <italic><tp:taxon-name><tp:taxon-name-part taxon-name-part-type="genus" reg="Pasipha">Pasipha</tp:taxon-name-part> <tp:taxon-name-part taxon-name-part-type="species" reg="plana">plana</tp:taxon-name-part></tp:taxon-name></italic> can be distinguished from all congeners in that it displays dark dots which anastomose into longitudinal striae.</p><p>Regarding the internal aspect, <italic><tp:taxon-name><tp:taxon-name-part taxon-name-part-type="genus" reg="Pasipha">Pa.</tp:taxon-name-part> <tp:taxon-name-part taxon-name-part-type="species" reg="plana">plana</tp:taxon-name-part></tp:taxon-name></italic> shares only with <italic><tp:taxon-name><tp:taxon-name-part taxon-name-part-type="genus" reg="Pasipha">Pa.</tp:taxon-name-part> <tp:taxon-name-part taxon-name-part-type="species" reg="cafusa">cafusa</tp:taxon-name-part></tp:taxon-name></italic> (Froehlich, 1956), <italic><tp:taxon-name><tp:taxon-name-part taxon-name-part-type="genus" reg="Pasipha">Pa.</tp:taxon-name-part> <tp:taxon-name-part taxon-name-part-type="species" reg="chimbeva">chimbeva</tp:taxon-name-part></tp:taxon-name></italic> (E. M. Froehlich, 1955a), <italic><tp:taxon-name><tp:taxon-name-part taxon-name-part-type="genus" reg="Pasipha">Pa.</tp:taxon-name-part> <tp:taxon-name-part taxon-name-part-type="species" reg="oliveiroi">oliveiroi</tp:taxon-name-part></tp:taxon-name></italic> (Froehlich, 1955b), <italic><tp:taxon-name><tp:taxon-name-part taxon-name-part-type="genus" reg="Pasipha">Pa.</tp:taxon-name-part> <tp:taxon-name-part taxon-name-part-type="species" reg="pasipha">pasipha</tp:taxon-name-part></tp:taxon-name></italic> (Marcus, 1951), <italic><tp:taxon-name><tp:taxon-name-part taxon-name-part-type="genus" reg="Pasipha">Pa.</tp:taxon-name-part> <tp:taxon-name-part taxon-name-part-type="species" reg="penhana">penhana</tp:taxon-name-part></tp:taxon-name></italic> (Riester, 1938), <italic><tp:taxon-name><tp:taxon-name-part taxon-name-part-type="genus" reg="Pasipha">Pa.</tp:taxon-name-part> <tp:taxon-name-part taxon-name-part-type="species" reg="pinima">pinima</tp:taxon-name-part></tp:taxon-name></italic> (E. M. Froehlich, 1955a), <italic><tp:taxon-name><tp:taxon-name-part taxon-name-part-type="genus" reg="Pasipha">Pa.</tp:taxon-name-part> <tp:taxon-name-part taxon-name-part-type="species" reg="rosea">rosea</tp:taxon-name-part></tp:taxon-name></italic> (E. M. Froehlich, 1955a), <italic><tp:taxon-name><tp:taxon-name-part taxon-name-part-type="genus" reg="Pasipha">Pa.</tp:taxon-name-part> <tp:taxon-name-part taxon-name-part-type="species" reg="splendida">splendida</tp:taxon-name-part></tp:taxon-name></italic> (Graff, 1899), <italic><tp:taxon-name><tp:taxon-name-part taxon-name-part-type="genus" reg="Pasipha">Pa.</tp:taxon-name-part> <tp:taxon-name-part taxon-name-part-type="species" reg="tapetilla">tapetilla</tp:taxon-name-part></tp:taxon-name></italic> (Marcus, 1951) and <italic><tp:taxon-name><tp:taxon-name-part taxon-name-part-type="genus" reg="Pasipha">Pa.</tp:taxon-name-part> <tp:taxon-name-part taxon-name-part-type="species" reg="velutina">velutina</tp:taxon-name-part></tp:taxon-name></italic> (Riester, 1938) a non-branched prostatic vesicle. However, among these eleven species, only in <italic><tp:taxon-name><tp:taxon-name-part taxon-name-part-type="genus" reg="Pasipha">Pa.</tp:taxon-name-part> <tp:taxon-name-part taxon-name-part-type="species" reg="rosea">rosea</tp:taxon-name-part></tp:taxon-name></italic>, <italic><tp:taxon-name><tp:taxon-name-part taxon-name-part-type="genus" reg="Pasipha">Pa.</tp:taxon-name-part> <tp:taxon-name-part taxon-name-part-type="species" reg="tapetilla">tapetilla</tp:taxon-name-part></tp:taxon-name></italic> and <italic><tp:taxon-name><tp:taxon-name-part taxon-name-part-type="genus" reg="Pasipha">Pa.</tp:taxon-name-part> <tp:taxon-name-part taxon-name-part-type="species" reg="velutina">velutina</tp:taxon-name-part></tp:taxon-name></italic> is the length of the male atrium to the female atrium ratio &gt; 3:1, as in <italic><tp:taxon-name><tp:taxon-name-part taxon-name-part-type="genus" reg="Pseudogeoplana">Ps.</tp:taxon-name-part> <tp:taxon-name-part taxon-name-part-type="species" reg="plana">plana</tp:taxon-name-part></tp:taxon-name></italic>. In <italic><tp:taxon-name><tp:taxon-name-part taxon-name-part-type="genus" reg="Pseudogeoplana">Ps.</tp:taxon-name-part> <tp:taxon-name-part taxon-name-part-type="species" reg="plana">plana</tp:taxon-name-part></tp:taxon-name></italic>, however, this ratio is as high as 8:1. Furthermore, differing from <italic><tp:taxon-name><tp:taxon-name-part taxon-name-part-type="genus" reg="Pseudogeoplana">Ps.</tp:taxon-name-part> <tp:taxon-name-part taxon-name-part-type="species" reg="plana">plana</tp:taxon-name-part></tp:taxon-name></italic>, in <italic><tp:taxon-name><tp:taxon-name-part taxon-name-part-type="genus" reg="Pasipha">Pa.</tp:taxon-name-part> <tp:taxon-name-part taxon-name-part-type="species" reg="rosea">rosea</tp:taxon-name-part></tp:taxon-name></italic> the prostatic vesicle is more sinuous and elongate, and the length of the female atrium is twice that of its height (vs. roughly as long as high in <italic><tp:taxon-name><tp:taxon-name-part taxon-name-part-type="genus" reg="Pasipha">Pa.</tp:taxon-name-part> <tp:taxon-name-part taxon-name-part-type="species" reg="plana">plana</tp:taxon-name-part></tp:taxon-name></italic>); in <italic><tp:taxon-name><tp:taxon-name-part taxon-name-part-type="genus" reg="Pasipha">Pa.</tp:taxon-name-part> <tp:taxon-name-part taxon-name-part-type="species" reg="tapetilla">tapetilla</tp:taxon-name-part></tp:taxon-name></italic>, there is a barrel-shaped and muscular copulatory organ (vs. absent in <italic><tp:taxon-name><tp:taxon-name-part taxon-name-part-type="genus" reg="Pasipha">Pa.</tp:taxon-name-part> <tp:taxon-name-part taxon-name-part-type="species" reg="plana">plana</tp:taxon-name-part></tp:taxon-name></italic>). Finally, in <italic><tp:taxon-name><tp:taxon-name-part taxon-name-part-type="genus" reg="Pasipha">Pa.</tp:taxon-name-part> <tp:taxon-name-part taxon-name-part-type="species" reg="velutina">velutina</tp:taxon-name-part></tp:taxon-name></italic> there is a penis papilla-like annular fold in the proximal region of the male atrium (vs. absent in <italic><tp:taxon-name><tp:taxon-name-part taxon-name-part-type="genus" reg="Pasipha">Pa.</tp:taxon-name-part> <tp:taxon-name-part taxon-name-part-type="species" reg="plana">plana</tp:taxon-name-part></tp:taxon-name></italic>).</p></tp:treatment-sec><ref-list><ref id="B31"><mixed-citation xmlns:xlink="http://www.w3.org/1999/xlink" xlink:type="simple"><person-group><name name-style="western"><surname>Schirch</surname><given-names>PF</given-names></name></person-group> (<year>1929</year>) Sobre as planarias terrestres do Brasil. Boletim do Museu Nacional, Rio de Janeiro 5, 27–38.</mixed-citation></ref><ref id="B12"><mixed-citation xmlns:xlink="http://www.w3.org/1999/xlink" xlink:type="simple"><person-group><name name-style="western"><surname>Froehlich</surname><given-names>CG</given-names></name></person-group> (<year>1955a</year>) <article-title>Sobre morfologia e taxonomia das <tp:taxon-name><tp:taxon-name-part taxon-name-part-type="family">Geoplanidae</tp:taxon-name-part></tp:taxon-name>. Boletim da Faculdade de Filosofia, Ciências e Letras, Universidade de São Paulo.</article-title><source>Zoologia</source><volume>19</volume>(<issue>19</issue>): <fpage>226</fpage>–<lpage>234</lpage>. <ext-link xlink:type="simple" ext-link-type="doi" xlink:href="10.11606/issn.2526-3382.bffclzoologia.1954.120092">https://doi.org/10.11606/issn.2526-3382.bffclzoologia.1954.120092</ext-link></mixed-citation></ref><ref id="B27"><mixed-citation xmlns:xlink="http://www.w3.org/1999/xlink" xlink:type="simple"><person-group><name name-style="western"><surname>Ogren</surname><given-names>RE</given-names></name><name name-style="western"><surname>Kawakatsu</surname><given-names>M</given-names></name></person-group> (<year>1990</year>) <article-title>Index to the species of the family <tp:taxon-name><tp:taxon-name-part taxon-name-part-type="family">Geoplanidae</tp:taxon-name-part></tp:taxon-name> (<tp:taxon-name><tp:taxon-name-part taxon-name-part-type="class">Turbellaria</tp:taxon-name-part></tp:taxon-name>, <tp:taxon-name><tp:taxon-name-part taxon-name-part-type="order">Tricladida</tp:taxon-name-part></tp:taxon-name>, Terricola) Part I: <tp:taxon-name><tp:taxon-name-part taxon-name-part-type="subfamily">Geoplaninae</tp:taxon-name-part></tp:taxon-name>.</article-title><source>Bulletin of Fuji Women’s University Series</source><volume>1</volume>(<issue>28</issue>): <fpage>79</fpage>–<lpage>166</lpage>.</mixed-citation></ref><ref id="B4"><mixed-citation xmlns:xlink="http://www.w3.org/1999/xlink" xlink:type="simple"><person-group><name name-style="western"><surname>Carbayo</surname><given-names>F</given-names></name><name name-style="western"><surname>Álvarez-Presas</surname><given-names>M</given-names></name><name name-style="western"><surname>Olivares</surname><given-names>CT</given-names></name><name name-style="western"><surname>Marques</surname><given-names>FP</given-names></name><name name-style="western"><surname>Froehlich</surname><given-names>EM</given-names></name><name name-style="western"><surname>Riutort</surname><given-names>M</given-names></name></person-group> (<year>2013</year>) <article-title>Molecular phylogeny of <tp:taxon-name><tp:taxon-name-part taxon-name-part-type="subfamily">Geoplaninae</tp:taxon-name-part></tp:taxon-name> (<tp:taxon-name><tp:taxon-name-part taxon-name-part-type="phylum">Platyhelminthes</tp:taxon-name-part></tp:taxon-name>) challenges current classification: proposal of taxonomic actions.</article-title><source>Zoologica Scripta</source><volume>42</volume>(<issue>5</issue>): <fpage>508</fpage>–<lpage>528</lpage>. <ext-link xlink:type="simple" ext-link-type="doi" xlink:href="10.1111/zsc.12019">https://doi.org/10.1111/zsc.12019</ext-link></mixed-citation></ref></ref-list></tp:taxon-treatment>
