# Supplementary material for: X-ray microcomputed tomography applied to the taxonomic study of rare material: redescriptions of seven of Schirch’s Brazilian species of land planarians (Geoplanidae, Platyhelminthes)
Source: Zookeys. 2020 Feb 10;910:1–42. doi: 10.3897/zookeys.910.39486 (PMC7026197; doi:10.3897/zookeys.910.39486)
Supplement: XML Treatment for Pseudogeoplana arpi [file zookeys.910.39486-treatment4.xml]

<!DOCTYPE tp:taxon-treatment
  PUBLIC "-//TaxonX//DTD Taxonomic Treatment Publishing DTD v0 20100105//EN" "tax-treatment-NSO.dtd">
<tp:taxon-treatment xmlns:tp="http://www.plazi.org/taxpub"><tp:treatment-meta><kwd-group><label>Taxon classification</label><kwd><named-content xmlns:xlink="http://www.w3.org/1999/xlink" content-type="kingdom">Animalia</named-content></kwd><kwd><named-content xmlns:xlink="http://www.w3.org/1999/xlink" content-type="order">Tricladida</named-content></kwd><kwd><named-content xmlns:xlink="http://www.w3.org/1999/xlink" content-type="family">Geoplanidae</named-content></kwd></kwd-group><mixed-citation publication-type="journal"><person-group><name><surname>Silva</surname><given-names>Marcos Santos</given-names></name><name><surname>Carbayo</surname><given-names>Fernando</given-names></name></person-group><article-title>X-ray microcomputed tomography applied to the taxonomic study of rare material: redescriptions of seven of Schirch’s Brazilian species of land planarians (<tp:taxon-name><tp:taxon-name-part taxon-name-part-type="family">Geoplanidae</tp:taxon-name-part></tp:taxon-name>, <tp:taxon-name><tp:taxon-name-part taxon-name-part-type="phylum">Platyhelminthes</tp:taxon-name-part></tp:taxon-name>)</article-title><source>Zookeys</source><day>10</day><month>2</month><year>2020</year><volume>910</volume><fpage>1</fpage><lpage>42</lpage><pub-id pub-id-type="doi">10.3897/zookeys.910.39486</pub-id></mixed-citation></tp:treatment-meta><tp:nomenclature><tp:taxon-name><object-id xmlns:xlink="http://www.w3.org/1999/xlink" content-type="arpha" xlink:type="simple">CF6914B7-F3F7-5705-9574-85CF0DC8C55F</object-id>
            <tp:taxon-name-part taxon-name-part-type="genus" reg="Pseudogeoplana">Pseudogeoplana</tp:taxon-name-part>
            <tp:taxon-name-part taxon-name-part-type="species" reg="arpi">arpi</tp:taxon-name-part>
          </tp:taxon-name><tp:taxon-authority>(Schirch, 1929)</tp:taxon-authority><xref ref-type="fig" rid="F16">Figures 16</xref><xref ref-type="fig" rid="F17">, 17</xref><xref ref-type="fig" rid="F18">, 18</xref><tp:nomenclature-citation-list><tp:nomenclature-citation><tp:taxon-name>
                <tp:taxon-name-part taxon-name-part-type="genus" reg="Geoplana">Geoplana</tp:taxon-name-part> <tp:taxon-name-part taxon-name-part-type="species" reg="arpi">arpi</tp:taxon-name-part></tp:taxon-name><comment>Schirch, 1929: 33. Type Locality: Baixo Guandu, Espírito Santo, Brazil</comment></tp:nomenclature-citation><tp:nomenclature-citation><tp:taxon-name>
                <tp:taxon-name-part taxon-name-part-type="genus" reg="Geoplana">Geoplana</tp:taxon-name-part> <tp:taxon-name-part taxon-name-part-type="species" reg="arpi">arpi</tp:taxon-name-part></tp:taxon-name><comment>: <xref ref-type="bibr" rid="B27">Ogren and Kawakatsu 1990</xref>: 113.</comment></tp:nomenclature-citation><tp:nomenclature-citation><tp:taxon-name>
                <tp:taxon-name-part taxon-name-part-type="genus" reg="Pseudogeoplana">Pseudogeoplana</tp:taxon-name-part> <tp:taxon-name-part taxon-name-part-type="species" reg="arpi">arpi</tp:taxon-name-part></tp:taxon-name><comment>: <xref ref-type="bibr" rid="B4">Carbayo et al. 2013</xref>: 524.</comment></tp:nomenclature-citation></tp:nomenclature-citation-list></tp:nomenclature><tp:treatment-sec sec-type="material" id="SECID0ERPBI"><title>Material examined.</title><p>Type material. Two syntypes available, collected by P. Schirch in 1917 at Baixo Guandu (former Maylasky), State of Espírito Santo, Brazil. We received them on loan in 70 % ethanol with label reading 8914. Three dimensional (3D) images and virtual sections of syntype <bold><named-content xmlns:xlink="http://www.w3.org/1999/xlink" content-type="dwc:institutional_code" xlink:type="simple">MNRJ</named-content> 206A</bold> were obtained by microcomputed tomography. Parts of body of syntype <named-content xmlns:xlink="http://www.w3.org/1999/xlink" content-type="dwc:institutional_code" xlink:type="simple">MNRJ</named-content> 8914B were histologically sectioned as follows. Syntype <bold><named-content xmlns:xlink="http://www.w3.org/1999/xlink" content-type="dwc:institutional_code" xlink:type="simple">MNRJ</named-content> 207B</bold>: Transverse sections of anterior extremity on 20 slides; horizontal sections of a region posterior to anterior extremity, 4.5 mm long on 73 slides; transverse sections of pre-pharygeal region on 50 slides; sagittal sections of pharynx on 135 slides; remaining part of body preserved in 80 % ethanol.</p></tp:treatment-sec><tp:treatment-sec sec-type="External aspect" id="SECID0EKQBI"><title>External aspect.</title><p>Syntype 206 is 160 mm long, 10 mm wide, and ~2 mm high (Fig. <xref ref-type="fig" rid="F16">16A, C</xref>); syntype 207, 70 mm, ~8 mm, and ~2 mm (Fig. <xref ref-type="fig" rid="F16">16D</xref>), respectively. Elongated body, with margins approximately parallel; anterior extremity pointed, posterior rounded, body sides rounded. Dorsum convex, ventral side flat, convex on some portions of median region most probably the result of contraction at moment of fixation. Ground color of dorsum clay brown with irregular faded areas visible to naked eye (Fig. <xref ref-type="fig" rid="F16">16A, D</xref>). Ventral side grey beige.</p><p>Eyes monobolate, surround anterior extremity of the body (Fig. <xref ref-type="fig" rid="F17">17A</xref>) and are distributed evenly dorsolaterally along the entire body length. Sensory pits are simple invaginations 15 µm deep, located ventro-marginally in a single row (Fig. <xref ref-type="fig" rid="F17">17B</xref>) that contours the anterior extremity and extends posteriorly at least ~4 mm (or 7 % of the body length). Relative position of the mouth: body length, ~55 %. Relative position of incipient gonopore: body length, ~70 % in syntype 207.</p><fig id="F16" position="float" orientation="portrait"><object-id xmlns:xlink="http://www.w3.org/1999/xlink" content-type="doi" xlink:type="simple">10.3897/zookeys.910.39486.figure16</object-id><object-id xmlns:xlink="http://www.w3.org/1999/xlink" content-type="arpha" xlink:type="simple">AA73B915-9EEB-5EE8-A85F-668CD938C91B</object-id><label>Figure 16.</label><caption><p><italic><tp:taxon-name><tp:taxon-name-part taxon-name-part-type="genus" reg="Pseudogeoplana">Pseudogeoplana</tp:taxon-name-part> <tp:taxon-name-part taxon-name-part-type="species" reg="arpi">arpi</tp:taxon-name-part></tp:taxon-name></italic> (<xref ref-type="bibr" rid="B31">Schirch 1929</xref>) <bold>A</bold> fixed syntype A in dorsal view <bold>B</bold> original illustration of <italic><tp:taxon-name><tp:taxon-name-part taxon-name-part-type="genus" reg="Geoplana">G.</tp:taxon-name-part> <tp:taxon-name-part taxon-name-part-type="species" reg="arpi">arpi</tp:taxon-name-part></tp:taxon-name></italic> by <xref ref-type="bibr" rid="B31">Schirch (1929)</xref><bold>C</bold> virtual <abbrev xmlns:xlink="http://www.w3.org/1999/xlink" xlink:title="X-ray computed microtomography" id="ABBRID0ESSBI" xlink:type="simple">µCT</abbrev> reconstruction of body of Syntype A <bold>D</bold> dorsal view of syntype B.</p></caption><graphic xmlns:xlink="http://www.w3.org/1999/xlink" xlink:href="zookeys-910-001-g016.jpg" position="float" orientation="portrait" xlink:type="simple" id="oo_378095.jpg"><uri content-type="original_file" xlink:type="simple">https://binary.pensoft.net/fig/378095</uri></graphic></fig><fig id="F17" position="float" orientation="portrait"><object-id xmlns:xlink="http://www.w3.org/1999/xlink" content-type="doi" xlink:type="simple">10.3897/zookeys.910.39486.figure17</object-id><object-id xmlns:xlink="http://www.w3.org/1999/xlink" content-type="arpha" xlink:type="simple">806540AA-215D-5B2A-9E0A-B5BCBF9B1827</object-id><label>Figure 17.</label><caption><p><italic><tp:taxon-name><tp:taxon-name-part taxon-name-part-type="genus" reg="Pseudogeoplana">Pseudogeoplana</tp:taxon-name-part> <tp:taxon-name-part taxon-name-part-type="species" reg="arpi">arpi</tp:taxon-name-part></tp:taxon-name></italic> (<xref ref-type="bibr" rid="B31">Schirch 1929</xref>), photomicrographs of syntype B <bold>A</bold> transverse section of anterior extremity <bold>B</bold> transverse section of pre-pharyngeal region <bold>C</bold> transverse section of anterior extremity <bold>D</bold> horizontal section of testicular region.</p></caption><graphic xmlns:xlink="http://www.w3.org/1999/xlink" xlink:href="zookeys-910-001-g017.jpg" position="float" orientation="portrait" xlink:type="simple" id="oo_378096.jpg"><uri content-type="original_file" xlink:type="simple">https://binary.pensoft.net/fig/378096</uri></graphic></fig></tp:treatment-sec><tp:treatment-sec sec-type="Internal morphology" id="SECID0EBUBI"><title>Internal morphology.</title><p>Epithelium ciliated in anterior extremity, dorsally and ventrally; otherwise only ciliated on the ventral surface. Creeping sole comprising 92 % body width. In pre-pharyngeal region, abundant rhabditogen cells and glands producing erythrophil granules pierce dorsal and marginal epidermis; glands producing amorphous orangish-to-reddish secretion pierce marginal and dorsal epidermis. Ventral epithelium pierced by glands producing fine erythrophil granules. Glandular margin absent (Fig. <xref ref-type="fig" rid="F17">17C</xref>).</p><p>Cutaneous musculature comprises three layers, namely a subepithelial circular layer, followed by a diagonal layer of decussate fibers, and then a well-developed innermost longitudinal layer. Muscle fibers of the longitudinal layer (45 µm thick dorsally; 75 µm thick ventrally) arranged into bundles with 13–46 fibers each. Cutaneous musculature thickness relative to body height in the pre-pharyngeal region, 10 % (Fig. <xref ref-type="fig" rid="F17">17C</xref>). No muscle modifications in anterior extremity (Fig. <xref ref-type="fig" rid="F17">17A, B</xref>). Three parenchymal muscle layers present: a dorsal layer (10 µm thick) of decussate fibers, a supraintestinal layer (100 µm thick) with transverse fibers, and a poorly developed subintestinal layer (100 µm thick) of transverse fibers (Fig. <xref ref-type="fig" rid="F17">17D</xref>). Ventral nerve plate well developed.</p><p>Mouth situated at a distance from the root of the pharynx equivalent to 32 %-47 % of pharyngeal pocket length (syntypes 206 and 207, respectively). Pharynx cylindrical, tending to bell-shaped (Fig. <xref ref-type="fig" rid="F18">18A, B</xref>), occupying anterior half of the pharyngeal pocket. Esophagus absent. Free surface of outer pharyngeal epithelium undulated and ciliated, underlain by a subepithelial longitudinal muscle (8 µm thick) and followed by a circular muscle (50 µm thick). Inner pharyngeal musculature consisting of a subepithelial circular muscle (25 µm thick), followed by a longitudinal muscle (5 µm).</p><p>Testes poorly developed, rounded, ~100 µm in diameter, with no developed sperm. They are dorsally located among fibers of the supraintestinal transverse parenchymal muscle layer. Anteriormost testes at a distance from the anterior extremity of the body equivalent to 26 % of body length; posteriormost testes, 36 %, i.e., anterior to pharyngeal pocket (Fig. <xref ref-type="fig" rid="F17">17D</xref>).</p><p>Copulatory apparatus very poorly developed (Fig. <xref ref-type="fig" rid="F18">18C, D</xref>). It occupies the ventral 2/3<sup>rd</sup> of the body height. Each of the paired sperm ducts opens into the proximal region of the bifurcate prostatic vesicle. This vesicle is intrabulbar and consists of an unpaired region running ventro-posteriorly inside a weakly developed penis bulb. Prostatic vesicle opens into a flat cavity, 35 µm high and 250 µm wide, delimited by a dorsal fold and a ventral fold. These folds project posteriorly from the anterior wall of the male atrium, forming a structure resembling a short, conical penis papilla. Ejaculatory duct not observed. Male atrium forms a 1.5 mm long closed cavity, i.e., it does not open to the outside of the body through an eventual gonopore canal. The atrium is narrower posteriorly and there is no differentiation between the male and female atria. The atrial epithelium is a mass of tissue, the limit of which is diffuse. Poor quality of the histological sections did not permit the description of additional details (Fig. <xref ref-type="fig" rid="F18">18C</xref>).</p><fig id="F18" position="float" orientation="portrait"><object-id xmlns:xlink="http://www.w3.org/1999/xlink" content-type="doi" xlink:type="simple">10.3897/zookeys.910.39486.figure18</object-id><object-id xmlns:xlink="http://www.w3.org/1999/xlink" content-type="arpha" xlink:type="simple">E4D6F609-B1B3-531E-BC46-19D5EBFC6AE1</object-id><label>Figure 18.</label><caption><p><italic><tp:taxon-name><tp:taxon-name-part taxon-name-part-type="genus" reg="Pseudogeoplana">Pseudogeoplana</tp:taxon-name-part> <tp:taxon-name-part taxon-name-part-type="species" reg="arpi">arpi</tp:taxon-name-part></tp:taxon-name></italic> (<xref ref-type="bibr" rid="B31">Schirch 1929</xref>) <bold>A</bold> syntype A virtual sagittal section of pharynx, pixel size: 10 µm <bold>B</bold> syntype B diagrammatic reconstruction of sagittal sections of pharynx <bold>C</bold> syntype B photomicrograph of sagittal section of incipient copulatory apparatus <bold>D</bold> syntype B reconstruction of incipient copulatory apparatus.</p></caption><graphic xmlns:xlink="http://www.w3.org/1999/xlink" xlink:href="zookeys-910-001-g018.jpg" position="float" orientation="portrait" xlink:type="simple" id="oo_378097.jpg"><uri content-type="original_file" xlink:type="simple">https://binary.pensoft.net/fig/378097</uri></graphic></fig></tp:treatment-sec><tp:treatment-sec sec-type="remarks" id="SECID0EVWBI"><title>Remarks.</title><p>This species presents all the characteristics of the subfamily <tp:taxon-name><tp:taxon-name-part taxon-name-part-type="subfamily">Geoplaninae</tp:taxon-name-part></tp:taxon-name>, i.e., creeping sole covering most of the ventral surface, mouth posterior to the midbody, a well-developed cutaneous musculature organized into bundles, part of the parenchymal muscle layers organized in longitudinal fibers, and dorsal testes (see <xref ref-type="bibr" rid="B2">Almeida et al. 2019</xref>).</p><p>Since the syntypes present only poorly developed copulatory organs, it is not possible to allocate the species to any other genus. Consequently, the species should remain in <italic><tp:taxon-name><tp:taxon-name-part taxon-name-part-type="genus" reg="Pseudogeoplana">Pseudogeoplana</tp:taxon-name-part></tp:taxon-name></italic>.</p></tp:treatment-sec><ref-list><ref id="B31"><mixed-citation xmlns:xlink="http://www.w3.org/1999/xlink" xlink:type="simple"><person-group><name name-style="western"><surname>Schirch</surname><given-names>PF</given-names></name></person-group> (<year>1929</year>) Sobre as planarias terrestres do Brasil. Boletim do Museu Nacional, Rio de Janeiro 5, 27–38.</mixed-citation></ref><ref id="B27"><mixed-citation xmlns:xlink="http://www.w3.org/1999/xlink" xlink:type="simple"><person-group><name name-style="western"><surname>Ogren</surname><given-names>RE</given-names></name><name name-style="western"><surname>Kawakatsu</surname><given-names>M</given-names></name></person-group> (<year>1990</year>) <article-title>Index to the species of the family <tp:taxon-name><tp:taxon-name-part taxon-name-part-type="family">Geoplanidae</tp:taxon-name-part></tp:taxon-name> (<tp:taxon-name><tp:taxon-name-part taxon-name-part-type="class">Turbellaria</tp:taxon-name-part></tp:taxon-name>, <tp:taxon-name><tp:taxon-name-part taxon-name-part-type="order">Tricladida</tp:taxon-name-part></tp:taxon-name>, Terricola) Part I: <tp:taxon-name><tp:taxon-name-part taxon-name-part-type="subfamily">Geoplaninae</tp:taxon-name-part></tp:taxon-name>.</article-title><source>Bulletin of Fuji Women’s University Series</source><volume>1</volume>(<issue>28</issue>): <fpage>79</fpage>–<lpage>166</lpage>.</mixed-citation></ref><ref id="B4"><mixed-citation xmlns:xlink="http://www.w3.org/1999/xlink" xlink:type="simple"><person-group><name name-style="western"><surname>Carbayo</surname><given-names>F</given-names></name><name name-style="western"><surname>Álvarez-Presas</surname><given-names>M</given-names></name><name name-style="western"><surname>Olivares</surname><given-names>CT</given-names></name><name name-style="western"><surname>Marques</surname><given-names>FP</given-names></name><name name-style="western"><surname>Froehlich</surname><given-names>EM</given-names></name><name name-style="western"><surname>Riutort</surname><given-names>M</given-names></name></person-group> (<year>2013</year>) <article-title>Molecular phylogeny of <tp:taxon-name><tp:taxon-name-part taxon-name-part-type="subfamily">Geoplaninae</tp:taxon-name-part></tp:taxon-name> (<tp:taxon-name><tp:taxon-name-part taxon-name-part-type="phylum">Platyhelminthes</tp:taxon-name-part></tp:taxon-name>) challenges current classification: proposal of taxonomic actions.</article-title><source>Zoologica Scripta</source><volume>42</volume>(<issue>5</issue>): <fpage>508</fpage>–<lpage>528</lpage>. <ext-link xlink:type="simple" ext-link-type="doi" xlink:href="10.1111/zsc.12019">https://doi.org/10.1111/zsc.12019</ext-link></mixed-citation></ref><ref id="B2"><mixed-citation xmlns:xlink="http://www.w3.org/1999/xlink" xlink:type="simple"><person-group><name name-style="western"><surname>Almeida</surname><given-names>AL</given-names></name><name name-style="western"><surname>Marques</surname><given-names>FP</given-names></name><name name-style="western"><surname>Carbayo</surname><given-names>F</given-names></name></person-group> (<year>2019</year>) <article-title>‘Endless forms most beautiful’: taxonomic revision of the planarian <italic><tp:taxon-name><tp:taxon-name-part taxon-name-part-type="genus">Geoplana</tp:taxon-name-part> <tp:taxon-name-part taxon-name-part-type="species">vaginuloides</tp:taxon-name-part></tp:taxon-name></italic> (Darwin, 1844) and discovery of numerous congeners (<tp:taxon-name><tp:taxon-name-part taxon-name-part-type="phylum">Platyhelminthes</tp:taxon-name-part></tp:taxon-name>: <tp:taxon-name><tp:taxon-name-part taxon-name-part-type="order">Tricladida</tp:taxon-name-part></tp:taxon-name>).</article-title><source>Zoological Journal of the Linnean Society</source><volume>185</volume>(<issue>1</issue>): <fpage>1</fpage>–<lpage>65</lpage>. <ext-link xlink:type="simple" ext-link-type="doi" xlink:href="10.1093/zoolinnean/zly022">https://doi.org/10.1093/zoolinnean/zly022</ext-link></mixed-citation></ref></ref-list></tp:taxon-treatment>
