# Supplementary material for: X-ray microcomputed tomography applied to the taxonomic study of rare material: redescriptions of seven of Schirch’s Brazilian species of land planarians (Geoplanidae, Platyhelminthes)
Source: Zookeys. 2020 Feb 10;910:1–42. doi: 10.3897/zookeys.910.39486 (PMC7026197; doi:10.3897/zookeys.910.39486)
Supplement: XML Treatment for Pseudogeoplana blaseri [file zookeys.910.39486-treatment5.xml]

<!DOCTYPE tp:taxon-treatment
  PUBLIC "-//TaxonX//DTD Taxonomic Treatment Publishing DTD v0 20100105//EN" "tax-treatment-NSO.dtd">
<tp:taxon-treatment xmlns:tp="http://www.plazi.org/taxpub"><tp:treatment-meta><kwd-group><label>Taxon classification</label><kwd><named-content xmlns:xlink="http://www.w3.org/1999/xlink" content-type="kingdom">Animalia</named-content></kwd><kwd><named-content xmlns:xlink="http://www.w3.org/1999/xlink" content-type="order">Tricladida</named-content></kwd><kwd><named-content xmlns:xlink="http://www.w3.org/1999/xlink" content-type="family">Geoplanidae</named-content></kwd></kwd-group><mixed-citation publication-type="journal"><person-group><name><surname>Silva</surname><given-names>Marcos Santos</given-names></name><name><surname>Carbayo</surname><given-names>Fernando</given-names></name></person-group><article-title>X-ray microcomputed tomography applied to the taxonomic study of rare material: redescriptions of seven of Schirch’s Brazilian species of land planarians (<tp:taxon-name><tp:taxon-name-part taxon-name-part-type="family">Geoplanidae</tp:taxon-name-part></tp:taxon-name>, <tp:taxon-name><tp:taxon-name-part taxon-name-part-type="phylum">Platyhelminthes</tp:taxon-name-part></tp:taxon-name>)</article-title><source>Zookeys</source><day>10</day><month>2</month><year>2020</year><volume>910</volume><fpage>1</fpage><lpage>42</lpage><pub-id pub-id-type="doi">10.3897/zookeys.910.39486</pub-id></mixed-citation></tp:treatment-meta><tp:nomenclature><tp:taxon-name><object-id xmlns:xlink="http://www.w3.org/1999/xlink" content-type="arpha" xlink:type="simple">63637D8F-5AA3-5E5D-8007-AC2FA514907A</object-id>
            <tp:taxon-name-part taxon-name-part-type="genus" reg="Pseudogeoplana">Pseudogeoplana</tp:taxon-name-part>
            <tp:taxon-name-part taxon-name-part-type="species" reg="blaseri">blaseri</tp:taxon-name-part>
          </tp:taxon-name><tp:taxon-authority>(Schirch, 1929)</tp:taxon-authority><xref ref-type="fig" rid="F19">Figure 19</xref><tp:nomenclature-citation-list><tp:nomenclature-citation><tp:taxon-name>
                <tp:taxon-name-part taxon-name-part-type="genus" reg="Geoplana">Geoplana</tp:taxon-name-part> <tp:taxon-name-part taxon-name-part-type="species" reg="blaseri">blaseri</tp:taxon-name-part></tp:taxon-name><comment>Schirch, 1929. Type locality: unknown locality in the State of Espírito Santo, Brazil.</comment></tp:nomenclature-citation><tp:nomenclature-citation><tp:taxon-name>
                <tp:taxon-name-part taxon-name-part-type="genus" reg="Geoplana">Geoplana</tp:taxon-name-part> <tp:taxon-name-part taxon-name-part-type="species" reg="blaseri">blaseri</tp:taxon-name-part></tp:taxon-name><comment>: <xref ref-type="bibr" rid="B27">Ogren and Kawakatsu 1990</xref>: 114.</comment></tp:nomenclature-citation><tp:nomenclature-citation><tp:taxon-name>
                <tp:taxon-name-part taxon-name-part-type="genus" reg="Pseudogeoplana">Pseudogeoplana</tp:taxon-name-part> <tp:taxon-name-part taxon-name-part-type="species" reg="blaseri">blaseri</tp:taxon-name-part></tp:taxon-name><comment>: <xref ref-type="bibr" rid="B4">Carbayo et al. 2013</xref>: 524.</comment></tp:nomenclature-citation></tp:nomenclature-citation-list></tp:nomenclature><tp:treatment-sec sec-type="remarks" id="SECID0EE1BI"><title>Remarks.</title><p>We received only one specimen identified as <italic><tp:taxon-name><tp:taxon-name-part taxon-name-part-type="genus" reg="Pseudogeoplana">Pseudogeoplana</tp:taxon-name-part> <tp:taxon-name-part taxon-name-part-type="species" reg="blaseri">blaseri</tp:taxon-name-part></tp:taxon-name></italic>. This specimen exhibits an aspect different from that of the original description. The external aspect was illustrated by <xref ref-type="bibr" rid="B31">Schirch (1929)</xref> (Fig. <xref ref-type="fig" rid="F19">19</xref>). In Schirch’s collection, no specimen resembles the original description of <italic><tp:taxon-name><tp:taxon-name-part taxon-name-part-type="genus" reg="Pseudogeoplana">Ps.</tp:taxon-name-part> <tp:taxon-name-part taxon-name-part-type="species" reg="blaseri">blaseri</tp:taxon-name-part></tp:taxon-name></italic>. A mislabeling must have happened prior to deposition or during the curation of the material. Thus, the holotype of <italic><tp:taxon-name><tp:taxon-name-part taxon-name-part-type="genus" reg="Pseudogeoplana">Ps.</tp:taxon-name-part> <tp:taxon-name-part taxon-name-part-type="species" reg="blaseri">blaseri</tp:taxon-name-part></tp:taxon-name></italic> should be considered lost. Nonetheless, we studied this available mislabeled specimen and provide further evidence of mislabeling (see “<italic><tp:taxon-name><tp:taxon-name-part taxon-name-part-type="genus" reg="Dolichoplana">Dolichoplana</tp:taxon-name-part></tp:taxon-name></italic><abbrev xmlns:xlink="http://www.w3.org/1999/xlink" xlink:title="supraintestinal transverse parenchymal muscle" id="ABBRID0E12BI" xlink:type="simple">sp</abbrev>.” in the following section).</p><fig id="F19" position="float" orientation="portrait"><object-id xmlns:xlink="http://www.w3.org/1999/xlink" content-type="doi" xlink:type="simple">10.3897/zookeys.910.39486.figure19</object-id><object-id xmlns:xlink="http://www.w3.org/1999/xlink" content-type="arpha" xlink:type="simple">8ECCC2B8-3884-51CF-B03D-0502AB300678</object-id><label>Figure 19.</label><caption><p>Original illustration of <italic><tp:taxon-name><tp:taxon-name-part taxon-name-part-type="genus" reg="Geoplana">G.</tp:taxon-name-part> <tp:taxon-name-part taxon-name-part-type="species" reg="blaseri">blaseri</tp:taxon-name-part></tp:taxon-name></italic> by <xref ref-type="bibr" rid="B31">Schirch (1929)</xref>.</p></caption><graphic xmlns:xlink="http://www.w3.org/1999/xlink" xlink:href="zookeys-910-001-g019.jpg" position="float" orientation="portrait" xlink:type="simple" id="oo_378098.jpg"><uri content-type="original_file" xlink:type="simple">https://binary.pensoft.net/fig/378098</uri></graphic></fig></tp:treatment-sec><ref-list><ref id="B31"><mixed-citation xmlns:xlink="http://www.w3.org/1999/xlink" xlink:type="simple"><person-group><name name-style="western"><surname>Schirch</surname><given-names>PF</given-names></name></person-group> (<year>1929</year>) Sobre as planarias terrestres do Brasil. Boletim do Museu Nacional, Rio de Janeiro 5, 27–38.</mixed-citation></ref><ref id="B27"><mixed-citation xmlns:xlink="http://www.w3.org/1999/xlink" xlink:type="simple"><person-group><name name-style="western"><surname>Ogren</surname><given-names>RE</given-names></name><name name-style="western"><surname>Kawakatsu</surname><given-names>M</given-names></name></person-group> (<year>1990</year>) <article-title>Index to the species of the family <tp:taxon-name><tp:taxon-name-part taxon-name-part-type="family">Geoplanidae</tp:taxon-name-part></tp:taxon-name> (<tp:taxon-name><tp:taxon-name-part taxon-name-part-type="class">Turbellaria</tp:taxon-name-part></tp:taxon-name>, <tp:taxon-name><tp:taxon-name-part taxon-name-part-type="order">Tricladida</tp:taxon-name-part></tp:taxon-name>, Terricola) Part I: <tp:taxon-name><tp:taxon-name-part taxon-name-part-type="subfamily">Geoplaninae</tp:taxon-name-part></tp:taxon-name>.</article-title><source>Bulletin of Fuji Women’s University Series</source><volume>1</volume>(<issue>28</issue>): <fpage>79</fpage>–<lpage>166</lpage>.</mixed-citation></ref><ref id="B4"><mixed-citation xmlns:xlink="http://www.w3.org/1999/xlink" xlink:type="simple"><person-group><name name-style="western"><surname>Carbayo</surname><given-names>F</given-names></name><name name-style="western"><surname>Álvarez-Presas</surname><given-names>M</given-names></name><name name-style="western"><surname>Olivares</surname><given-names>CT</given-names></name><name name-style="western"><surname>Marques</surname><given-names>FP</given-names></name><name name-style="western"><surname>Froehlich</surname><given-names>EM</given-names></name><name name-style="western"><surname>Riutort</surname><given-names>M</given-names></name></person-group> (<year>2013</year>) <article-title>Molecular phylogeny of <tp:taxon-name><tp:taxon-name-part taxon-name-part-type="subfamily">Geoplaninae</tp:taxon-name-part></tp:taxon-name> (<tp:taxon-name><tp:taxon-name-part taxon-name-part-type="phylum">Platyhelminthes</tp:taxon-name-part></tp:taxon-name>) challenges current classification: proposal of taxonomic actions.</article-title><source>Zoologica Scripta</source><volume>42</volume>(<issue>5</issue>): <fpage>508</fpage>–<lpage>528</lpage>. <ext-link xlink:type="simple" ext-link-type="doi" xlink:href="10.1111/zsc.12019">https://doi.org/10.1111/zsc.12019</ext-link></mixed-citation></ref></ref-list></tp:taxon-treatment>
