# Supplementary material for: X-ray microcomputed tomography applied to the taxonomic study of rare material: redescriptions of seven of Schirch’s Brazilian species of land planarians (Geoplanidae, Platyhelminthes)
Source: Zookeys. 2020 Feb 10;910:1–42. doi: 10.3897/zookeys.910.39486 (PMC7026197; doi:10.3897/zookeys.910.39486)
Supplement: XML Treatment for Dolichoplana [file zookeys.910.39486-treatment6.xml]

<!DOCTYPE tp:taxon-treatment
  PUBLIC "-//TaxonX//DTD Taxonomic Treatment Publishing DTD v0 20100105//EN" "tax-treatment-NSO.dtd">
<tp:taxon-treatment xmlns:tp="http://www.plazi.org/taxpub"><tp:treatment-meta><kwd-group><label>Taxon classification</label><kwd><named-content xmlns:xlink="http://www.w3.org/1999/xlink" content-type="kingdom">Animalia</named-content></kwd><kwd><named-content xmlns:xlink="http://www.w3.org/1999/xlink" content-type="order">Tricladida</named-content></kwd><kwd><named-content xmlns:xlink="http://www.w3.org/1999/xlink" content-type="family">Geoplanidae</named-content></kwd></kwd-group><mixed-citation publication-type="journal"><person-group><name><surname>Silva</surname><given-names>Marcos Santos</given-names></name><name><surname>Carbayo</surname><given-names>Fernando</given-names></name></person-group><article-title>X-ray microcomputed tomography applied to the taxonomic study of rare material: redescriptions of seven of Schirch’s Brazilian species of land planarians (<tp:taxon-name><tp:taxon-name-part taxon-name-part-type="family">Geoplanidae</tp:taxon-name-part></tp:taxon-name>, <tp:taxon-name><tp:taxon-name-part taxon-name-part-type="phylum">Platyhelminthes</tp:taxon-name-part></tp:taxon-name>)</article-title><source>Zookeys</source><day>10</day><month>2</month><year>2020</year><volume>910</volume><fpage>1</fpage><lpage>42</lpage><pub-id pub-id-type="doi">10.3897/zookeys.910.39486</pub-id></mixed-citation></tp:treatment-meta><tp:nomenclature><tp:taxon-name><object-id xmlns:xlink="http://www.w3.org/1999/xlink" content-type="arpha" xlink:type="simple">D076A79B-DE41-57FD-A5BE-8DD73F1D40DB</object-id>
              <tp:taxon-name-part taxon-name-part-type="genus" reg="Dolichoplana">Dolichoplana</tp:taxon-name-part>
            </tp:taxon-name><tp:taxon-status xmlns:xlink="http://www.w3.org/1999/xlink" xlink:type="simple">sp.</tp:taxon-status><xref ref-type="fig" rid="F20">Figures 20</xref><xref ref-type="fig" rid="F21">, 21</xref><xref ref-type="fig" rid="F22">, 22</xref></tp:nomenclature><tp:treatment-sec sec-type="material" id="SECID0ET5BI"><title>Material examined.</title><p>Specimen <bold>8922</bold>: unknown collecting site and date. Mislabeled as <italic><tp:taxon-name><tp:taxon-name-part taxon-name-part-type="genus" reg="Geoplana">G.</tp:taxon-name-part> <tp:taxon-name-part taxon-name-part-type="species" reg="blaseri">blaseri</tp:taxon-name-part></tp:taxon-name></italic>. Three dimensional (3D) images and virtual sections of specimen 8922 were obtained through microcomputed tomography. Subsequently, the following body parts of this specimen were histologically processed: Transverse sections of anterior extremity on 38 slides; horizontal sections of region immediately posterior to anterior extremity on 31 slides; transverse sections of pre-pharyngeal region on 31 slides; transverse sections of posterior extremity on 18 slides; remaining part of body preserved in 80 % ethanol.</p></tp:treatment-sec><tp:treatment-sec sec-type="External aspect" id="SECID0EG6BI"><title>External aspect.</title><p>Fixed worm ~90 mm long, and 2.5 mm wide. Body elongate, with parallel margins; dorsum convex, ventral side flat, and margins rounded. Anterior and posterior extremities blunt (Fig. <xref ref-type="fig" rid="F20">20A, C</xref>). Dorsum ocher yellow in color, ornamented with five longitudinal stripes of terra brown color, i.e., median stripe bounded on either side by a paramedian stripe, externally to which is a lateral stripe. These stripes are irregularly faded, mainly in first quarter of body. Ventral side ochre yellow in mid-line, 0.9 mm in width, and terra brown laterally.</p><p>Single pair of eyes present at 4 mm from anterior extremity, 85 µm in diameter (Fig. <xref ref-type="fig" rid="F21">21A</xref>). Sensory pits simple invaginations 25–30 µm deep, located marginally in single row. They are distributed between the second and fourth millimeters of the body. Mouth at a distance from the anterior extremity of the body equivalent to 29 % of body length.</p><fig id="F20" position="float" orientation="portrait"><object-id xmlns:xlink="http://www.w3.org/1999/xlink" content-type="doi" xlink:type="simple">10.3897/zookeys.910.39486.figure20</object-id><object-id xmlns:xlink="http://www.w3.org/1999/xlink" content-type="arpha" xlink:type="simple">53CC1974-7BCA-55AC-AFB1-94FE2E765E2D</object-id><label>Figure 20.</label><caption><p><italic><tp:taxon-name><tp:taxon-name-part taxon-name-part-type="genus" reg="Dolichoplana">Dolichoplana</tp:taxon-name-part></tp:taxon-name></italic><abbrev xmlns:xlink="http://www.w3.org/1999/xlink" xlink:title="supraintestinal transverse parenchymal muscle" id="ABBRID0EFACI" xlink:type="simple">sp</abbrev>. Specimen <named-content xmlns:xlink="http://www.w3.org/1999/xlink" content-type="dwc:institutional_code" xlink:type="simple">MNRJ</named-content> 8922 <bold>A</bold> specimen fixed in dorsal view <bold>B</bold> volume rendering reconstruction of body from <abbrev xmlns:xlink="http://www.w3.org/1999/xlink" xlink:title="X-ray computed microtomography" id="ABBRID0ESACI" xlink:type="simple">µCT</abbrev> data <bold>C</bold> fixed specimen with original label.</p></caption><graphic xmlns:xlink="http://www.w3.org/1999/xlink" xlink:href="zookeys-910-001-g020.jpg" position="float" orientation="portrait" xlink:type="simple" id="oo_378099.jpg"><uri content-type="original_file" xlink:type="simple">https://binary.pensoft.net/fig/378099</uri></graphic></fig><fig id="F21" position="float" orientation="portrait"><object-id xmlns:xlink="http://www.w3.org/1999/xlink" content-type="doi" xlink:type="simple">10.3897/zookeys.910.39486.figure21</object-id><object-id xmlns:xlink="http://www.w3.org/1999/xlink" content-type="arpha" xlink:type="simple">DDDC8917-01EE-5D0D-96E8-C24A921E4042</object-id><label>Figure 21.</label><caption><p><italic><tp:taxon-name><tp:taxon-name-part taxon-name-part-type="genus" reg="Dolichoplana">Dolichoplana</tp:taxon-name-part></tp:taxon-name></italic><abbrev xmlns:xlink="http://www.w3.org/1999/xlink" xlink:title="supraintestinal transverse parenchymal muscle" id="ABBRID0EMBCI" xlink:type="simple">sp</abbrev>. Photomicrographs of specimen <named-content xmlns:xlink="http://www.w3.org/1999/xlink" content-type="dwc:institutional_code" xlink:type="simple">MNRJ</named-content> 8922 <bold>A</bold> transverse section of cephalic region <bold>B</bold> transverse section of pre-pharyngeal region <bold>C</bold> horizontal section of pre-pharyngeal region showing dorsal muscles <bold>D</bold> horizontal section of pre-pharyngeal region showing ventral muscles.</p></caption><graphic xmlns:xlink="http://www.w3.org/1999/xlink" xlink:href="zookeys-910-001-g021.jpg" position="float" orientation="portrait" xlink:type="simple" id="oo_378100.jpg"><uri content-type="original_file" xlink:type="simple">https://binary.pensoft.net/fig/378100</uri></graphic></fig></tp:treatment-sec><tp:treatment-sec sec-type="Internal morphology" id="SECID0ECCCI"><title>Internal morphology.</title><p>Creeping sole comprising 35 % body width (Fig. <xref ref-type="fig" rid="F21">21B</xref>). Abundant rhabditogen cells producing erythrophil granules pierce ventral and marginal epidermis.</p><p>Cutaneous musculature comprises three layers, namely a subepithelial circular layer (5 µm thick), followed by one diagonal layer with decussate fibers (10 µm thick), and then a well-developed innermost longitudinal layer (70 µm thick dorsally, 75 µm ventrally). Muscle fibers of the longitudinal layer are arranged into bundles of 21–54 fibers. Cutaneous musculature thickness relative to body height in the pre-pharyngeal region, 18 % (Fig. <xref ref-type="fig" rid="F21">21A, B</xref>).</p><p>Five parenchymal muscle layers present: a dorsal layer (20 µm thick) of decussate diagonal fibers, a supraintestinal layer (40 µm thick) of transverse fibers, a subintestinal layer (30 µm thick) of transverse fibers, a subneural layer (40 µm thick) of longitudinal fibers, and a ventral layer (40 µm thick) of decussate diagonal fibers located inside the ventral cutaneous nerve net (Fig. <xref ref-type="fig" rid="F21">21C, D</xref>).</p><p>Central nerve system formed by a pair of ganglia (Fig. <xref ref-type="fig" rid="F21">21A</xref>) and a set of nerve fibers with the typical form of a rope ladder (Fig. <xref ref-type="fig" rid="F21">21B</xref>).</p><p>Mouth situated at a distance from the root of the pharynx equivalent to 50 % of the pharyngeal pocket length. Pharynx cylindrical, not folded. Esophagus 0.5 mm in length. Pharynx at a distance from the anterior extremity of the body equivalent to 29 % of the body length (Fig. <xref ref-type="fig" rid="F22">22</xref>). Intestine typical of triclads, consisting of an anterior main branch and two posterior ones, all of them also branched (Fig. <xref ref-type="fig" rid="F20">20B</xref>). Reproductive organs not developed.</p><fig id="F22" position="float" orientation="portrait"><object-id xmlns:xlink="http://www.w3.org/1999/xlink" content-type="doi" xlink:type="simple">10.3897/zookeys.910.39486.figure22</object-id><object-id xmlns:xlink="http://www.w3.org/1999/xlink" content-type="arpha" xlink:type="simple">8C8531A5-92D6-532E-A040-0E3CBD9F5B44</object-id><label>Figure 22.</label><caption><p><italic><tp:taxon-name><tp:taxon-name-part taxon-name-part-type="genus" reg="Dolichoplana">Dolichoplana</tp:taxon-name-part></tp:taxon-name></italic><abbrev xmlns:xlink="http://www.w3.org/1999/xlink" xlink:title="supraintestinal transverse parenchymal muscle" id="ABBRID0E2DCI" xlink:type="simple">sp</abbrev>. Specimen <named-content xmlns:xlink="http://www.w3.org/1999/xlink" content-type="dwc:institutional_code" xlink:type="simple">MNRJ</named-content> 8922. Virtual sagittal section of pharynx, pixel size: 11.92 µm.</p></caption><graphic xmlns:xlink="http://www.w3.org/1999/xlink" xlink:href="zookeys-910-001-g022.jpg" position="float" orientation="portrait" xlink:type="simple" id="oo_378101.jpg"><uri content-type="original_file" xlink:type="simple">https://binary.pensoft.net/fig/378101</uri></graphic></fig></tp:treatment-sec><tp:treatment-sec sec-type="remarks" id="SECID0EJECI"><title>Remarks.</title><p>It is evident that the external aspect of specimen 8922 does not agree with the original description and figure of the single type specimen of <italic><tp:taxon-name><tp:taxon-name-part taxon-name-part-type="genus" reg="Pseudogeoplana">Ps.</tp:taxon-name-part> <tp:taxon-name-part taxon-name-part-type="species" reg="blaseri">blaseri</tp:taxon-name-part></tp:taxon-name></italic> (Fig. <xref ref-type="fig" rid="F19">19</xref>). The original description reads: “Length: 160 mm. Width: 20 mm. Dorsum almost completely black, in just a few places it shows the ground color. Pharyngeal and gonopore openings are evident on the ventral side, at 95 mm and 110 mm from anterior extremity, respectively. Ventral side irregularly patterned with marble (so distinguishing from <italic><tp:taxon-name><tp:taxon-name-part taxon-name-part-type="genus" reg="Geoplana">G.</tp:taxon-name-part> <tp:taxon-name-part taxon-name-part-type="species" reg="rufiventris">rufiventris</tp:taxon-name-part></tp:taxon-name></italic>)” (original in Portuguese). Schirch’s description and figure of <italic><tp:taxon-name><tp:taxon-name-part taxon-name-part-type="genus" reg="Pseudogeoplana">Ps.</tp:taxon-name-part> <tp:taxon-name-part taxon-name-part-type="species" reg="blaseri">blaseri</tp:taxon-name-part></tp:taxon-name></italic> match species of <italic><tp:taxon-name><tp:taxon-name-part taxon-name-part-type="genus" reg="Obama">Obama</tp:taxon-name-part></tp:taxon-name></italic> (<tp:taxon-name><tp:taxon-name-part taxon-name-part-type="subfamily">Geoplaninae</tp:taxon-name-part></tp:taxon-name>), but every morphological aspect of specimen 8922 mismatches Schirch’s description. Furthermore, there is no individual resembling the original description of <italic><tp:taxon-name><tp:taxon-name-part taxon-name-part-type="genus" reg="Pseudogeoplana">Ps.</tp:taxon-name-part> <tp:taxon-name-part taxon-name-part-type="species" reg="blaseri">blaseri</tp:taxon-name-part></tp:taxon-name></italic> in Schirch’s collection. Thus, the type material, i.e., the holotype, of <italic><tp:taxon-name><tp:taxon-name-part taxon-name-part-type="genus" reg="Pseudogeoplana">Ps.</tp:taxon-name-part> <tp:taxon-name-part taxon-name-part-type="species" reg="blaseri">blaseri</tp:taxon-name-part></tp:taxon-name></italic> should be considered lost.</p><p>Specimen 8922 agrees with the diagnosis of <italic><tp:taxon-name><tp:taxon-name-part taxon-name-part-type="genus" reg="Dolichoplana">Dolichoplana</tp:taxon-name-part></tp:taxon-name></italic> (<tp:taxon-name><tp:taxon-name-part taxon-name-part-type="family">Rhynchodemidae</tp:taxon-name-part></tp:taxon-name>): body shape and size, position of mouth, number of eyes, and thickness of cutaneous longitudinal muscle (<xref ref-type="bibr" rid="B26">Moseley 1877</xref>, <xref ref-type="bibr" rid="B19">Graff 1899</xref>, <xref ref-type="bibr" rid="B20">Hyman 1940</xref>). However, the diagnosis of <italic><tp:taxon-name><tp:taxon-name-part taxon-name-part-type="genus" reg="Dolichoplana">Dolichoplana</tp:taxon-name-part></tp:taxon-name></italic> includes: “external longitudinal muscular bundles very much developed all over the body, but especially in the dorsal regions, where they are the only longitudinal muscles present” (<xref ref-type="bibr" rid="B26">Moseley 1877</xref>); an attribute that specimen 8992 does not fit. However, the thin muscle layer, such as the circular and diagonal cutaneous muscles, are frequently only discernible in preparations sectioned in planes tangential to the layer. Moseley might have overlooked the dorsal circular and diagonal layers or, simply, his specimen did not possess them. Nonetheless, the diagnosis of <italic><tp:taxon-name><tp:taxon-name-part taxon-name-part-type="genus" reg="Dolichoplana">Dolichoplana</tp:taxon-name-part></tp:taxon-name></italic> should be re-assessed.</p></tp:treatment-sec><tp:treatment-sec><!--Section generated to contain objects referenced in tp:taxon-treatment.--><fig id="F19" position="float" orientation="portrait"><object-id xmlns:xlink="http://www.w3.org/1999/xlink" content-type="doi" xlink:type="simple">10.3897/zookeys.910.39486.figure19</object-id><object-id xmlns:xlink="http://www.w3.org/1999/xlink" content-type="arpha" xlink:type="simple">8ECCC2B8-3884-51CF-B03D-0502AB300678</object-id><label>Figure 19.</label><caption><p>Original illustration of <italic><tp:taxon-name><tp:taxon-name-part taxon-name-part-type="genus" reg="Geoplana">G.</tp:taxon-name-part> <tp:taxon-name-part taxon-name-part-type="species" reg="blaseri">blaseri</tp:taxon-name-part></tp:taxon-name></italic> by <xref ref-type="bibr" rid="B31">Schirch (1929)</xref>.</p></caption><graphic xmlns:xlink="http://www.w3.org/1999/xlink" xlink:href="zookeys-910-001-g019.jpg" position="float" orientation="portrait" xlink:type="simple" id="oo_378098.jpg"><uri content-type="original_file" xlink:type="simple">https://binary.pensoft.net/fig/378098</uri></graphic></fig></tp:treatment-sec><ref-list><ref id="B31"><mixed-citation xmlns:xlink="http://www.w3.org/1999/xlink" xlink:type="simple"><person-group><name name-style="western"><surname>Schirch</surname><given-names>PF</given-names></name></person-group> (<year>1929</year>) Sobre as planarias terrestres do Brasil. Boletim do Museu Nacional, Rio de Janeiro 5, 27–38.</mixed-citation></ref><ref id="B26"><mixed-citation xmlns:xlink="http://www.w3.org/1999/xlink" xlink:type="simple"><person-group><name name-style="western"><surname>Moseley</surname><given-names>HN</given-names></name></person-group> (<year>1877</year>) <article-title>Notes on the structure of several forms of land planarians, with a description of two new genera and several new species, and a list of all species at present known.</article-title><source>Quarterly Journal of Microscospical Science</source><volume>17</volume>: <fpage>273</fpage>–<lpage>292</lpage>.</mixed-citation></ref><ref id="B19"><mixed-citation xmlns:xlink="http://www.w3.org/1999/xlink" xlink:type="simple"><person-group><name name-style="western"><surname>Graff</surname><given-names>LV</given-names></name></person-group> (<year>1899</year>) Monographie der Turbellarien. II. <tp:taxon-name><tp:taxon-name-part taxon-name-part-type="order">Tricladida</tp:taxon-name-part></tp:taxon-name> Terricola. Two vols. Engelmann, Leipzig.</mixed-citation></ref><ref id="B20"><mixed-citation xmlns:xlink="http://www.w3.org/1999/xlink" xlink:type="simple"><person-group><name name-style="western"><surname>Hyman</surname><given-names>LH</given-names></name></person-group> (<year>1940</year>) <article-title>Land planarians from the Palau and Caroline Islands, Micronesia.</article-title><source>Journal of Natural History</source><volume>5</volume>(<issue>28</issue>): <fpage>345</fpage>–<lpage>362</lpage>. <ext-link xlink:type="simple" ext-link-type="doi" xlink:href="10.1080/00222934008527110">https://doi.org/10.1080/00222934008527110</ext-link></mixed-citation></ref></ref-list></tp:taxon-treatment>
