# Supplementary material for: X-ray microcomputed tomography applied to the taxonomic study of rare material: redescriptions of seven of Schirch’s Brazilian species of land planarians (Geoplanidae, Platyhelminthes)
Source: Zookeys. 2020 Feb 10;910:1–42. doi: 10.3897/zookeys.910.39486 (PMC7026197; doi:10.3897/zookeys.910.39486)
Supplement: XML Treatment for Pseudogeoplana doederleini [file zookeys.910.39486-treatment7.xml]

<!DOCTYPE tp:taxon-treatment
  PUBLIC "-//TaxonX//DTD Taxonomic Treatment Publishing DTD v0 20100105//EN" "tax-treatment-NSO.dtd">
<tp:taxon-treatment xmlns:tp="http://www.plazi.org/taxpub"><tp:treatment-meta><kwd-group><label>Taxon classification</label><kwd><named-content xmlns:xlink="http://www.w3.org/1999/xlink" content-type="kingdom">Animalia</named-content></kwd><kwd><named-content xmlns:xlink="http://www.w3.org/1999/xlink" content-type="order">Tricladida</named-content></kwd><kwd><named-content xmlns:xlink="http://www.w3.org/1999/xlink" content-type="family">Geoplanidae</named-content></kwd></kwd-group><mixed-citation publication-type="journal"><person-group><name><surname>Silva</surname><given-names>Marcos Santos</given-names></name><name><surname>Carbayo</surname><given-names>Fernando</given-names></name></person-group><article-title>X-ray microcomputed tomography applied to the taxonomic study of rare material: redescriptions of seven of Schirch’s Brazilian species of land planarians (<tp:taxon-name><tp:taxon-name-part taxon-name-part-type="family">Geoplanidae</tp:taxon-name-part></tp:taxon-name>, <tp:taxon-name><tp:taxon-name-part taxon-name-part-type="phylum">Platyhelminthes</tp:taxon-name-part></tp:taxon-name>)</article-title><source>Zookeys</source><day>10</day><month>2</month><year>2020</year><volume>910</volume><fpage>1</fpage><lpage>42</lpage><pub-id pub-id-type="doi">10.3897/zookeys.910.39486</pub-id></mixed-citation></tp:treatment-meta><tp:nomenclature><tp:taxon-name><object-id xmlns:xlink="http://www.w3.org/1999/xlink" content-type="arpha" xlink:type="simple">21FD097B-4549-5BEA-B27B-8A6B9A85A707</object-id>
              <tp:taxon-name-part taxon-name-part-type="genus" reg="Pseudogeoplana">Pseudogeoplana</tp:taxon-name-part>
              <tp:taxon-name-part taxon-name-part-type="species" reg="doederleini">doederleini</tp:taxon-name-part>
            </tp:taxon-name><tp:taxon-authority>(Schirch, 1929)</tp:taxon-authority><xref ref-type="fig" rid="F23">Figures 23</xref><xref ref-type="fig" rid="F24">, 24</xref><tp:nomenclature-citation-list><tp:nomenclature-citation><tp:taxon-name>
                  <tp:taxon-name-part taxon-name-part-type="genus" reg="Geoplana">Geoplana</tp:taxon-name-part> <tp:taxon-name-part taxon-name-part-type="species" reg="doederleini">doederleini</tp:taxon-name-part></tp:taxon-name><comment>Schirch, 1929: 33. Type Locality: Baixo Guandu, Espírito Santo, Brazil.</comment></tp:nomenclature-citation><tp:nomenclature-citation><tp:taxon-name>
                  <tp:taxon-name-part taxon-name-part-type="genus" reg="Pseudogeoplana">Pseudogeoplana</tp:taxon-name-part> <tp:taxon-name-part taxon-name-part-type="species" reg="doederleini">doederleini</tp:taxon-name-part></tp:taxon-name><comment>: <xref ref-type="bibr" rid="B27">Ogren and Kawakatsu 1990</xref>: 153.</comment></tp:nomenclature-citation></tp:nomenclature-citation-list></tp:nomenclature><tp:treatment-sec sec-type="material" id="SECID0EMKCI"><title>Material examined.</title><p>Type material. Three syntypes collected by P. Schirch <italic>Coll</italic> in 1917 at Baixo Guandu, State of Espírito Santo, Brazil. We received them on loan with only a label reading 8914. Each syntype was given an additional identification with the letters A, B, and C. Three dimensional (3D) images and virtual sections of syntype <named-content xmlns:xlink="http://www.w3.org/1999/xlink" content-type="dwc:institutional_code" xlink:type="simple">MNRJ</named-content> 211A were obtained through microcomputed tomography. Syntype <bold><named-content xmlns:xlink="http://www.w3.org/1999/xlink" content-type="dwc:institutional_code" xlink:type="simple">MNRJ</named-content> 211A</bold>: Preserved in 80 % ethanol. Entire body of syntype <bold><named-content xmlns:xlink="http://www.w3.org/1999/xlink" content-type="dwc:institutional_code" xlink:type="simple">MNRJ</named-content> 211B</bold> was histologically sectioned as follows: transverse sections of anterior extremity on 12 slides; horizontal sections of ovaries on five slides; transverse sections of pre-pharygeal region on nine slides; sagittal sections of pharynx on 17 slides; sagittal sections of post-pharynx on 17 slides. Syntype <bold><named-content xmlns:xlink="http://www.w3.org/1999/xlink" content-type="dwc:institutional_code" xlink:type="simple">MNRJ</named-content> 211C</bold>: preserved in 80 % ethanol.</p></tp:treatment-sec><tp:treatment-sec sec-type="description" id="SECID0ETLCI"><title>Description.</title><p>All three specimens were rigid and shrunk, with longitudinal cracks (Fig. <xref ref-type="fig" rid="F23">23C</xref>). Syntype A is 30 mm long, ~3 mm wide (Fig. <xref ref-type="fig" rid="F23">23A, B</xref>), and 1 mm high; syntype B, 26 mm, 2 mm, and ~0.8 mm, respectively. Elongated body, with parallel margins; anterior and posterior extremities rounded, body sides rounded (Fig. <xref ref-type="fig" rid="F23">23A, B, E</xref>). Dorsum convex, ventral side convex in some regions, concave in others, the latter probably an effect of dehydration. Ground color of the dorsum beige with yellow olive pigment dots, which are absent in some areas (Fig. <xref ref-type="fig" rid="F23">23A</xref>). This aspect contrasts with original description and drawing by Schirch (Fig. <xref ref-type="fig" rid="F23">23D</xref>). Ventral side beige. Eyes monolobate, surround anterior extremity of the body (Fig. <xref ref-type="fig" rid="F23">23E</xref>). Posterior to this region, eyes were not observed. Relative position of mouth: body length, 61 % (syntype B). Poor quality of the histological and virtual sections (Fig. <xref ref-type="fig" rid="F24">24A, D</xref>) did not permit the investigation of further morphological details. <abbrev xmlns:xlink="http://www.w3.org/1999/xlink" xlink:title="X-ray computed microtomography" id="ABBRID0EVMCI" xlink:type="simple">µCT</abbrev>-derived images did not provide enough contrast for the internal organs and, consequently, we could not obtain any useful virtual section.</p><fig id="F23" position="float" orientation="portrait"><object-id xmlns:xlink="http://www.w3.org/1999/xlink" content-type="doi" xlink:type="simple">10.3897/zookeys.910.39486.figure23</object-id><object-id xmlns:xlink="http://www.w3.org/1999/xlink" content-type="arpha" xlink:type="simple">615F0E5F-8CB7-5F99-BC83-971F49ED7959</object-id><label>Figure 23.</label><caption><p><italic><tp:taxon-name><tp:taxon-name-part taxon-name-part-type="genus" reg="Pseudogeoplana">Pseudogeoplana</tp:taxon-name-part> <tp:taxon-name-part taxon-name-part-type="species" reg="doederleini">doederleini</tp:taxon-name-part></tp:taxon-name></italic> (<xref ref-type="bibr" rid="B31">Schirch 1929</xref>) <bold>A</bold> syntype A fixed in dorsal view <bold>B</bold> virtual <abbrev xmlns:xlink="http://www.w3.org/1999/xlink" xlink:title="X-ray computed microtomography" id="ABBRID0EUNCI" xlink:type="simple">µCT</abbrev> reconstruction of the body of syntype A <bold>C</bold> three syntypes <bold>D</bold> original illustration of <italic><tp:taxon-name><tp:taxon-name-part taxon-name-part-type="genus" reg="Geoplana">G.</tp:taxon-name-part> <tp:taxon-name-part taxon-name-part-type="species" reg="doederleini">doederleini</tp:taxon-name-part></tp:taxon-name></italic> by <xref ref-type="bibr" rid="B31">Schirch (1929)</xref><bold>E</bold> anterior extremity of syntype A in clove oil.</p></caption><graphic xmlns:xlink="http://www.w3.org/1999/xlink" xlink:href="zookeys-910-001-g023.jpg" position="float" orientation="portrait" xlink:type="simple" id="oo_378102.jpg"><uri content-type="original_file" xlink:type="simple">https://binary.pensoft.net/fig/378102</uri></graphic></fig><fig id="F24" position="float" orientation="portrait"><object-id xmlns:xlink="http://www.w3.org/1999/xlink" content-type="doi" xlink:type="simple">10.3897/zookeys.910.39486.figure24</object-id><object-id xmlns:xlink="http://www.w3.org/1999/xlink" content-type="arpha" xlink:type="simple">A8EB554C-334E-526B-BB49-C03F6289D226</object-id><label>Figure 24.</label><caption><p><italic><tp:taxon-name><tp:taxon-name-part taxon-name-part-type="genus" reg="Pseudogeoplana">Pseudogeoplana</tp:taxon-name-part> <tp:taxon-name-part taxon-name-part-type="species" reg="doederleini">doederleini</tp:taxon-name-part></tp:taxon-name></italic> (<xref ref-type="bibr" rid="B31">Schirch 1929</xref>). Photomicrographs of syntype B. Sections showing poor quality histological sections. <bold>A</bold> Transverse section of anterior region <bold>B</bold> horizontal section of anterior half of body <bold>C</bold> sagittal section of pharyngeal region <bold>D</bold> virtual sagittal section showing pharyngeal region, pixel size: 5 µm.</p></caption><graphic xmlns:xlink="http://www.w3.org/1999/xlink" xlink:href="zookeys-910-001-g024.jpg" position="float" orientation="portrait" xlink:type="simple" id="oo_378103.jpg"><uri content-type="original_file" xlink:type="simple">https://binary.pensoft.net/fig/378103</uri></graphic></fig></tp:treatment-sec><tp:treatment-sec sec-type="remarks" id="SECID0EWPCI"><title>Remarks.</title><p>The body color is somewhat different from the original description (<xref ref-type="bibr" rid="B31">Schirch 1929</xref>), since the longitudinal stripes have disappeared after 100 years in preservative. Both the size and form of the body, and the eye distribution pattern agree with the original description. The specimens showed signs of having been accidentally dehydrated (body roughened and rigid) and thus were immersed in Sandison’s solution for five days for tissue rehydration (<xref ref-type="bibr" rid="B30">Sandison 1955</xref>). Nonetheless, histological sections of syntype B are of very poor quality, the pharynx and copulatory apparatus are poorly differentiated, and the epithelia are indistinct. <abbrev xmlns:xlink="http://www.w3.org/1999/xlink" xlink:title="X-ray computed microtomography" id="ABBRID0EEQCI" xlink:type="simple">µCT</abbrev> derived images are also of very poor quality; the preparation of the specimen for <abbrev xmlns:xlink="http://www.w3.org/1999/xlink" xlink:title="X-ray computed microtomography" id="ABBRID0EIQCI" xlink:type="simple">µCT</abbrev> scanning was preceded by the rehydration of the specimen in Sandison’s solution (1955). Even so, the electron-dense contrast agent (<abbrev xmlns:xlink="http://www.w3.org/1999/xlink" xlink:title="phosphotungstic acid" id="ABBRID0EMQCI" xlink:type="simple">PTA</abbrev>) did not penetrate the body and hence the internal organs remained transparent under the X-ray. This failure has been demonstrated by other authors (e.g., Metscher 2009, <xref ref-type="bibr" rid="B11">Fernández et al. 2014</xref>). Based on histological sections and <abbrev xmlns:xlink="http://www.w3.org/1999/xlink" xlink:title="X-ray computed microtomography" id="ABBRID0EUQCI" xlink:type="simple">µCT</abbrev> derived images of the type material, the species cannot be determined. Therefore, the species is retained in <italic><tp:taxon-name><tp:taxon-name-part taxon-name-part-type="genus" reg="Pseudogeoplana">Pseudogeoplana</tp:taxon-name-part></tp:taxon-name></italic>.</p></tp:treatment-sec><ref-list><ref id="B31"><mixed-citation xmlns:xlink="http://www.w3.org/1999/xlink" xlink:type="simple"><person-group><name name-style="western"><surname>Schirch</surname><given-names>PF</given-names></name></person-group> (<year>1929</year>) Sobre as planarias terrestres do Brasil. Boletim do Museu Nacional, Rio de Janeiro 5, 27–38.</mixed-citation></ref><ref id="B27"><mixed-citation xmlns:xlink="http://www.w3.org/1999/xlink" xlink:type="simple"><person-group><name name-style="western"><surname>Ogren</surname><given-names>RE</given-names></name><name name-style="western"><surname>Kawakatsu</surname><given-names>M</given-names></name></person-group> (<year>1990</year>) <article-title>Index to the species of the family <tp:taxon-name><tp:taxon-name-part taxon-name-part-type="family">Geoplanidae</tp:taxon-name-part></tp:taxon-name> (<tp:taxon-name><tp:taxon-name-part taxon-name-part-type="class">Turbellaria</tp:taxon-name-part></tp:taxon-name>, <tp:taxon-name><tp:taxon-name-part taxon-name-part-type="order">Tricladida</tp:taxon-name-part></tp:taxon-name>, Terricola) Part I: <tp:taxon-name><tp:taxon-name-part taxon-name-part-type="subfamily">Geoplaninae</tp:taxon-name-part></tp:taxon-name>.</article-title><source>Bulletin of Fuji Women’s University Series</source><volume>1</volume>(<issue>28</issue>): <fpage>79</fpage>–<lpage>166</lpage>.</mixed-citation></ref><ref id="B30"><mixed-citation xmlns:xlink="http://www.w3.org/1999/xlink" xlink:type="simple"><person-group><name name-style="western"><surname>Sandison</surname><given-names>AT</given-names></name></person-group> (<year>1955</year>) <article-title>The histological examination of mummified material.</article-title><source>Stain Technology</source><volume>30</volume>(<issue>6</issue>): <fpage>277</fpage>–<lpage>283</lpage>. <ext-link xlink:type="simple" ext-link-type="doi" xlink:href="10.3109/10520295509114479">https://doi.org/10.3109/10520295509114479</ext-link></mixed-citation></ref><ref id="B11"><mixed-citation xmlns:xlink="http://www.w3.org/1999/xlink" xlink:type="simple"><person-group><name name-style="western"><surname>Fernández</surname><given-names>R</given-names></name><name name-style="western"><surname>Kvist</surname><given-names>S</given-names></name><name name-style="western"><surname>Lenihan</surname><given-names>J</given-names></name><name name-style="western"><surname>Giribet</surname><given-names>G</given-names></name><name name-style="western"><surname>Ziegler</surname><given-names>A</given-names></name></person-group> (<year>2014</year>) Sine systemate chaos? A versatile tool for earthworm taxonomy: non-destructive imaging of freshly fixed and museum specimens using micro-computed tomography. PloS ONE 9(5): e96617. <ext-link xlink:type="simple" ext-link-type="doi" xlink:href="10.1371/journal.pone.0096617">https://doi.org/10.1371/journal.pone.0096617</ext-link></mixed-citation></ref></ref-list></tp:taxon-treatment>
