# Supplementary material for: X-ray microcomputed tomography applied to the taxonomic study of rare material: redescriptions of seven of Schirch’s Brazilian species of land planarians (Geoplanidae, Platyhelminthes)
Source: Zookeys. 2020 Feb 10;910:1–42. doi: 10.3897/zookeys.910.39486 (PMC7026197; doi:10.3897/zookeys.910.39486)
Supplement: XML Treatment for Pseudogeoplana schirchi [file zookeys.910.39486-treatment8.xml]

<!DOCTYPE tp:taxon-treatment
  PUBLIC "-//TaxonX//DTD Taxonomic Treatment Publishing DTD v0 20100105//EN" "tax-treatment-NSO.dtd">
<tp:taxon-treatment xmlns:tp="http://www.plazi.org/taxpub"><tp:treatment-meta><kwd-group><label>Taxon classification</label><kwd><named-content xmlns:xlink="http://www.w3.org/1999/xlink" content-type="kingdom">Animalia</named-content></kwd><kwd><named-content xmlns:xlink="http://www.w3.org/1999/xlink" content-type="order">Tricladida</named-content></kwd><kwd><named-content xmlns:xlink="http://www.w3.org/1999/xlink" content-type="family">Geoplanidae</named-content></kwd></kwd-group><mixed-citation publication-type="journal"><person-group><name><surname>Silva</surname><given-names>Marcos Santos</given-names></name><name><surname>Carbayo</surname><given-names>Fernando</given-names></name></person-group><article-title>X-ray microcomputed tomography applied to the taxonomic study of rare material: redescriptions of seven of Schirch’s Brazilian species of land planarians (<tp:taxon-name><tp:taxon-name-part taxon-name-part-type="family">Geoplanidae</tp:taxon-name-part></tp:taxon-name>, <tp:taxon-name><tp:taxon-name-part taxon-name-part-type="phylum">Platyhelminthes</tp:taxon-name-part></tp:taxon-name>)</article-title><source>Zookeys</source><day>10</day><month>2</month><year>2020</year><volume>910</volume><fpage>1</fpage><lpage>42</lpage><pub-id pub-id-type="doi">10.3897/zookeys.910.39486</pub-id></mixed-citation></tp:treatment-meta><tp:nomenclature><tp:taxon-name><object-id xmlns:xlink="http://www.w3.org/1999/xlink" content-type="arpha" xlink:type="simple">494E275D-1928-51F0-B259-A3F7736F7F10</object-id>
              <tp:taxon-name-part taxon-name-part-type="genus" reg="Pseudogeoplana">Pseudogeoplana</tp:taxon-name-part>
              <tp:taxon-name-part taxon-name-part-type="species" reg="schirchi">schirchi</tp:taxon-name-part>
            </tp:taxon-name><tp:taxon-authority>(Schirch, 1929)</tp:taxon-authority><xref ref-type="fig" rid="F25">Figures 25</xref><xref ref-type="fig" rid="F26">, 26</xref><tp:nomenclature-citation-list><tp:nomenclature-citation><tp:taxon-name>
                  <tp:taxon-name-part taxon-name-part-type="genus" reg="Geoplana">Geoplana</tp:taxon-name-part> <tp:taxon-name-part taxon-name-part-type="species" reg="maximiliani">maximiliani</tp:taxon-name-part></tp:taxon-name><comment>Schirch, 1929: 30; taf. 2, fig, 10. Type locality: Teresópolis, State of Rio de Janeiro, Brazil.</comment></tp:nomenclature-citation><tp:nomenclature-citation><tp:taxon-name>
                  <tp:taxon-name-part taxon-name-part-type="genus" reg="Pseudogeoplana">Pseudogeoplana</tp:taxon-name-part> <tp:taxon-name-part taxon-name-part-type="species" reg="schirchi">schirchi</tp:taxon-name-part></tp:taxon-name><comment>: <xref ref-type="bibr" rid="B27">Ogren and Kawakatsu 1990</xref>: 159. nom. nov.</comment></tp:nomenclature-citation></tp:nomenclature-citation-list></tp:nomenclature><tp:treatment-sec sec-type="material" id="SECID0EOTCI"><title>Material examined.</title><p>Type material. Single holotype received on loan in 70 % ethanol and, subsequently, three-dimensional (3D) images and virtual sections of syntype <named-content xmlns:xlink="http://www.w3.org/1999/xlink" content-type="dwc:institutional_code" xlink:type="simple">MNRJ</named-content> 217 were obtained by microcomputed tomography. <bold><named-content xmlns:xlink="http://www.w3.org/1999/xlink" content-type="dwc:institutional_code" xlink:type="simple">MNRJ</named-content> 217</bold>, <bold>holotype</bold>, here designated by monotypy: Teresópolis, State of Rio de Janeiro, Brazil. P. Schirch <italic>Coll</italic> (unknown). Sagittal sections of anterior extremity on 97 slides; horizontal sections of pre-pharyngeal region on 15 slides. Remaining part of body preserved in 80 % ethanol.</p></tp:treatment-sec><tp:treatment-sec sec-type="External aspect" id="SECID0ENUCI"><title>External aspect.</title><p>Fixed holotype measured 45 mm long, 6 mm wide and 0.9 mm high. Elongated body, with parallel margins; anterior extremity tapers, posterior rounded. Dorsum convex, ventral side flat. Dorsum has yellow olive color, except in some parts where epithelium is lost (Fig. <xref ref-type="fig" rid="F25">25B</xref>). Ventral side brown grey with some darker regions. Relative position of mouth: body length, 58 %.</p><fig id="F25" position="float" orientation="portrait"><object-id xmlns:xlink="http://www.w3.org/1999/xlink" content-type="doi" xlink:type="simple">10.3897/zookeys.910.39486.figure25</object-id><object-id xmlns:xlink="http://www.w3.org/1999/xlink" content-type="arpha" xlink:type="simple">1A87E886-ACF2-5C32-9464-AF84A525021D</object-id><label>Figure 25.</label><caption><p><italic><tp:taxon-name><tp:taxon-name-part taxon-name-part-type="genus" reg="Pseudogeoplana">Pseudogeoplana</tp:taxon-name-part> <tp:taxon-name-part taxon-name-part-type="species" reg="schirchi">schirchi</tp:taxon-name-part></tp:taxon-name></italic> (<xref ref-type="bibr" rid="B31">Schirch 1929</xref>), Holotype. <bold>A</bold> Original illustration of <italic><tp:taxon-name><tp:taxon-name-part taxon-name-part-type="genus" reg="Pseudogeoplana">Ps.</tp:taxon-name-part> <tp:taxon-name-part taxon-name-part-type="species" reg="schirchi">schirchi</tp:taxon-name-part></tp:taxon-name></italic> by <xref ref-type="bibr" rid="B31">Schirch (1929)</xref><bold>B</bold> dorsal view of fixed holotype.</p></caption><graphic xmlns:xlink="http://www.w3.org/1999/xlink" xlink:href="zookeys-910-001-g025.jpg" position="float" orientation="portrait" xlink:type="simple" id="oo_378104.jpg"><uri content-type="original_file" xlink:type="simple">https://binary.pensoft.net/fig/378104</uri></graphic></fig></tp:treatment-sec><tp:treatment-sec sec-type="Internal morphology" id="SECID0EGWCI"><title>Internal morphology.</title><p>Creeping sole comprised ~88 % body width. Histological sections of holotype are of poor quality. Cutaneous musculature comprises three layers: a subepithelial circular layer, followed by a diagonal layer of decussate fibers and a clearly distinguishable innermost longitudinal layer. Muscle fibers of the longitudinal layer (90 µm thick dorsally; 70 µm thick ventrally) arranged into bundles (Fig. <xref ref-type="fig" rid="F26">26A</xref>). No muscle modifications at the anterior extremity of the body.</p><p>Mouth situated at a distance from the root of the pharynx equivalent to 56 % of the pharyngeal pocket length (Fig. <xref ref-type="fig" rid="F26">26B</xref>). Pharynx cylindrical, occupying ~90 % of pharyngeal pocket. Esophagus, apparently absent. Copulatory apparatus not developed, neither are testes or ovaries.</p><fig id="F26" position="float" orientation="portrait"><object-id xmlns:xlink="http://www.w3.org/1999/xlink" content-type="doi" xlink:type="simple">10.3897/zookeys.910.39486.figure26</object-id><object-id xmlns:xlink="http://www.w3.org/1999/xlink" content-type="arpha" xlink:type="simple">137D9498-40CA-5B83-83B7-7D5AA6211526</object-id><label>Figure 26.</label><caption><p><italic><tp:taxon-name><tp:taxon-name-part taxon-name-part-type="genus" reg="Pseudogeoplana">Pseudogeoplana</tp:taxon-name-part> <tp:taxon-name-part taxon-name-part-type="species" reg="schirchi">schirchi</tp:taxon-name-part></tp:taxon-name></italic> (<xref ref-type="bibr" rid="B31">Schirch 1929</xref>). Holotype. <bold>A</bold> Photomicrograph of a sagittal section of anterior extremity <bold>B</bold> virtual sagittal section showing pharyngeal region, pixel size: 9 µm.</p></caption><graphic xmlns:xlink="http://www.w3.org/1999/xlink" xlink:href="zookeys-910-001-g026.jpg" position="float" orientation="portrait" xlink:type="simple" id="oo_378105.jpg"><uri content-type="original_file" xlink:type="simple">https://binary.pensoft.net/fig/378105</uri></graphic></fig></tp:treatment-sec><tp:treatment-sec sec-type="remarks" id="SECID0EWXCI"><title>Remarks.</title><p>Schirch did not provide any measurement or description of the specimen he studied but illustrated its dorsal aspect (Fig. <xref ref-type="fig" rid="F25">25A</xref>). The specimen presents parallel body sides, whereas the figure shows a slightly lanceolate specimen. This situation casts some doubts on the labeling (as is the case of <italic><tp:taxon-name><tp:taxon-name-part taxon-name-part-type="genus" reg="Pseudogeoplana">Ps.</tp:taxon-name-part> <tp:taxon-name-part taxon-name-part-type="species" reg="blaseri">blaseri</tp:taxon-name-part></tp:taxon-name></italic>, see above). The specimen was apparently dehydrated for an uncertain period. This might explain the differences in body shape.</p><p>Most features diagnosing the subfamily <tp:taxon-name><tp:taxon-name-part taxon-name-part-type="subfamily">Geoplaninae</tp:taxon-name-part></tp:taxon-name> were observed in the holotype, namely, creeping sole covering most of ventral surface, mouth posterior to mid-body, and a well-developed cutaneous musculature organized into bundles. The immaturity of the specimen makes it impossible to know the position of the testes.</p><p>The specimen collected in Teresópolis was identified by Schirch as <italic><tp:taxon-name><tp:taxon-name-part taxon-name-part-type="genus" reg="Geoplana">Geoplana</tp:taxon-name-part> <tp:taxon-name-part taxon-name-part-type="species" reg="maximiliani">maximiliani</tp:taxon-name-part></tp:taxon-name></italic> Schultze &amp; Müller, 1857 (currently placed in <italic><tp:taxon-name><tp:taxon-name-part taxon-name-part-type="genus" reg="Pseudogeoplana">Pseudogeoplana</tp:taxon-name-part></tp:taxon-name></italic>), originally from Blumenau, State of Santa Catarina, Brazil. <xref ref-type="bibr" rid="B15">Froehlich (1959)</xref> considered the shape and color pattern of Schirch’s specimen as compatible with Schultze and Müller’s species, but refrained from confirming its conspecificity because the internal morphology of the specimens from both localities was unknown, plus they were collected far from each other (<xref ref-type="bibr" rid="B15">Froehlich 1959</xref>). <xref ref-type="bibr" rid="B27">Ogren and Kawakatsu (1990)</xref> endorsed Froehlich’s opinion and gave a new name, namely <italic><tp:taxon-name><tp:taxon-name-part taxon-name-part-type="genus" reg="Pseudogeoplana">Pseudogeoplana</tp:taxon-name-part> <tp:taxon-name-part taxon-name-part-type="species" reg="schirchi">schirchi</tp:taxon-name-part></tp:taxon-name></italic>, to the specimen from Teresópolis to avoid further confusion. As no further morphological details could be observed, the species will remain in <italic><tp:taxon-name><tp:taxon-name-part taxon-name-part-type="genus" reg="Pseudogeoplana">Pseudogeoplana</tp:taxon-name-part></tp:taxon-name></italic>.</p></tp:treatment-sec><ref-list><ref id="B31"><mixed-citation xmlns:xlink="http://www.w3.org/1999/xlink" xlink:type="simple"><person-group><name name-style="western"><surname>Schirch</surname><given-names>PF</given-names></name></person-group> (<year>1929</year>) Sobre as planarias terrestres do Brasil. Boletim do Museu Nacional, Rio de Janeiro 5, 27–38.</mixed-citation></ref><ref id="B27"><mixed-citation xmlns:xlink="http://www.w3.org/1999/xlink" xlink:type="simple"><person-group><name name-style="western"><surname>Ogren</surname><given-names>RE</given-names></name><name name-style="western"><surname>Kawakatsu</surname><given-names>M</given-names></name></person-group> (<year>1990</year>) <article-title>Index to the species of the family <tp:taxon-name><tp:taxon-name-part taxon-name-part-type="family">Geoplanidae</tp:taxon-name-part></tp:taxon-name> (<tp:taxon-name><tp:taxon-name-part taxon-name-part-type="class">Turbellaria</tp:taxon-name-part></tp:taxon-name>, <tp:taxon-name><tp:taxon-name-part taxon-name-part-type="order">Tricladida</tp:taxon-name-part></tp:taxon-name>, Terricola) Part I: <tp:taxon-name><tp:taxon-name-part taxon-name-part-type="subfamily">Geoplaninae</tp:taxon-name-part></tp:taxon-name>.</article-title><source>Bulletin of Fuji Women’s University Series</source><volume>1</volume>(<issue>28</issue>): <fpage>79</fpage>–<lpage>166</lpage>.</mixed-citation></ref><ref id="B15"><mixed-citation xmlns:xlink="http://www.w3.org/1999/xlink" xlink:type="simple"><person-group><name name-style="western"><surname>Froehlich</surname><given-names>CG</given-names></name></person-group> (<year>1959</year>) <article-title>On Geoplanids from Brazil. Boletim da Faculdade de Filosofia, Ciências e Letras, Universidade de São Paulo.</article-title><source>Zoologia</source><volume>22</volume>(<issue>22</issue>): <fpage>223</fpage>–<lpage>225</lpage>. <ext-link xlink:type="simple" ext-link-type="doi" xlink:href="10.11606/issn.2526-3382.bffclzoologia.1959.120326">https://doi.org/10.11606/issn.2526-3382.bffclzoologia.1959.120326</ext-link></mixed-citation></ref></ref-list></tp:taxon-treatment>
