# Supplementary material for: X-ray microcomputed tomography applied to the taxonomic study of rare material: redescriptions of seven of Schirch’s Brazilian species of land planarians (Geoplanidae, Platyhelminthes)
Source: Zookeys. 2020 Feb 10;910:1–42. doi: 10.3897/zookeys.910.39486 (PMC7026197; doi:10.3897/zookeys.910.39486)
Supplement: XML Treatment for Pseudogeoplana wetzeli [file zookeys.910.39486-treatment9.xml]

<!DOCTYPE tp:taxon-treatment
  PUBLIC "-//TaxonX//DTD Taxonomic Treatment Publishing DTD v0 20100105//EN" "tax-treatment-NSO.dtd">
<tp:taxon-treatment xmlns:tp="http://www.plazi.org/taxpub"><tp:treatment-meta><kwd-group><label>Taxon classification</label><kwd><named-content xmlns:xlink="http://www.w3.org/1999/xlink" content-type="kingdom">Animalia</named-content></kwd><kwd><named-content xmlns:xlink="http://www.w3.org/1999/xlink" content-type="order">Tricladida</named-content></kwd><kwd><named-content xmlns:xlink="http://www.w3.org/1999/xlink" content-type="family">Geoplanidae</named-content></kwd></kwd-group><mixed-citation publication-type="journal"><person-group><name><surname>Silva</surname><given-names>Marcos Santos</given-names></name><name><surname>Carbayo</surname><given-names>Fernando</given-names></name></person-group><article-title>X-ray microcomputed tomography applied to the taxonomic study of rare material: redescriptions of seven of Schirch’s Brazilian species of land planarians (<tp:taxon-name><tp:taxon-name-part taxon-name-part-type="family">Geoplanidae</tp:taxon-name-part></tp:taxon-name>, <tp:taxon-name><tp:taxon-name-part taxon-name-part-type="phylum">Platyhelminthes</tp:taxon-name-part></tp:taxon-name>)</article-title><source>Zookeys</source><day>10</day><month>2</month><year>2020</year><volume>910</volume><fpage>1</fpage><lpage>42</lpage><pub-id pub-id-type="doi">10.3897/zookeys.910.39486</pub-id></mixed-citation></tp:treatment-meta><tp:nomenclature><tp:taxon-name><object-id xmlns:xlink="http://www.w3.org/1999/xlink" content-type="arpha" xlink:type="simple">62AE72C9-876F-544D-BB6D-E2FA59A25115</object-id>
              <tp:taxon-name-part taxon-name-part-type="genus" reg="Pseudogeoplana">Pseudogeoplana</tp:taxon-name-part>
              <tp:taxon-name-part taxon-name-part-type="species" reg="wetzeli">wetzeli</tp:taxon-name-part>
            </tp:taxon-name><tp:taxon-authority>(Schirch, 1929)</tp:taxon-authority><xref ref-type="fig" rid="F27">Figures 27</xref><xref ref-type="fig" rid="F28">, 28</xref><xref ref-type="fig" rid="F29">, 29</xref><tp:nomenclature-citation-list><tp:nomenclature-citation><tp:taxon-name>
                  <tp:taxon-name-part taxon-name-part-type="genus" reg="Geoplana">Geoplana</tp:taxon-name-part> <tp:taxon-name-part taxon-name-part-type="species" reg="wetzeli">wetzeli</tp:taxon-name-part></tp:taxon-name><comment>Schirch, 1929: 32. Type locality: Baixo Guandu, Espírito Santo, Brazil.</comment></tp:nomenclature-citation><tp:nomenclature-citation><tp:taxon-name>
                  <tp:taxon-name-part taxon-name-part-type="genus" reg="Pseudogeoplana">Pseudogeoplana</tp:taxon-name-part> <tp:taxon-name-part taxon-name-part-type="species" reg="wetzeli">wetzeli</tp:taxon-name-part></tp:taxon-name><comment>: <xref ref-type="bibr" rid="B27">Ogren and Kawakatsu 1990</xref>: 160.</comment></tp:nomenclature-citation></tp:nomenclature-citation-list></tp:nomenclature><tp:treatment-sec sec-type="material" id="SECID0EO3CI"><title>Material examined</title><p>(Fig. <xref ref-type="fig" rid="F27">27A, B</xref>). Type material. Seven syntypes. Baixo Guandu, Espírito Santo, Brazil. P. Schirch leg., 1917. They were received on loan in 70 % ethanol with only a label reading 218. Each syntype was given an additional identification with a letter, A–G. Parts of the body of syntype <bold><named-content xmlns:xlink="http://www.w3.org/1999/xlink" content-type="dwc:institutional_code" xlink:type="simple">MNRJ</named-content> 218A</bold> were first studied using <abbrev xmlns:xlink="http://www.w3.org/1999/xlink" xlink:title="X-ray computed microtomography" id="ABBRID0E63CI" xlink:type="simple">µCT</abbrev> followed by traditional histology: transverse sections of anterior extremity on 26 slides; horizontal sections of ovarian region on 29 slides; sagittal sections of pharyngeal region on 33 slides and transverse sections of post-pharyngeal region on 18 slides. Remaining part of body preserved in 80 % ethanol. Following seven syntypes were examined and retained in 80 % ethanol: syntypes <bold><named-content xmlns:xlink="http://www.w3.org/1999/xlink" content-type="dwc:institutional_code" xlink:type="simple">MNRJ</named-content> 218B</bold>, <bold>C</bold>, <bold>D</bold>, <bold>E</bold>, <bold>F</bold>, <bold>G</bold>. Parts of them were fragmented.</p><fig id="F27" position="float" orientation="portrait"><object-id xmlns:xlink="http://www.w3.org/1999/xlink" content-type="doi" xlink:type="simple">10.3897/zookeys.910.39486.figure27</object-id><object-id xmlns:xlink="http://www.w3.org/1999/xlink" content-type="arpha" xlink:type="simple">CF55D136-C2BB-5FB6-ABB7-7A0A68DB49BE</object-id><label>Figure 27.</label><caption><p><italic><tp:taxon-name><tp:taxon-name-part taxon-name-part-type="genus" reg="Pseudogeoplana">Pseudogeoplana</tp:taxon-name-part> <tp:taxon-name-part taxon-name-part-type="species" reg="wetzeli">wetzeli</tp:taxon-name-part></tp:taxon-name></italic> (<xref ref-type="bibr" rid="B31">Schirch 1929</xref>) <bold>A</bold> dorsal view of syntype A in 80 % ethanol after being sectioned for histological processing <bold>B</bold> set of all syntypes with original labels <bold>C</bold> original illustration of <italic><tp:taxon-name><tp:taxon-name-part taxon-name-part-type="genus" reg="Geoplana">G.</tp:taxon-name-part> <tp:taxon-name-part taxon-name-part-type="species" reg="wetzeli">wetzeli</tp:taxon-name-part></tp:taxon-name></italic> by <xref ref-type="bibr" rid="B31">Schirch (1929)</xref><bold>D</bold> ventral view of <bold>s</bold>yntype A in 80 % ethanol on graph paper <bold>E</bold> ventral view of cephalic region of syntype A <bold>F</bold> lateral view of cephalic region of syntype A in clove oil.</p></caption><graphic xmlns:xlink="http://www.w3.org/1999/xlink" xlink:href="zookeys-910-001-g027.jpg" position="float" orientation="portrait" xlink:type="simple" id="oo_378106.jpg"><uri content-type="original_file" xlink:type="simple">https://binary.pensoft.net/fig/378106</uri></graphic></fig></tp:treatment-sec><tp:treatment-sec sec-type="External aspect" id="SECID0EN6CI"><title>External aspect.</title><p>Fixed syntype A (Fig. <xref ref-type="fig" rid="F27">27A</xref>) measured 30 mm long, 3 mm wide, and ~1.2 mm high; other syntypes are smaller (Fig. <xref ref-type="fig" rid="F27">27B</xref>). Anterior extremity rounded, posterior pointed, body sides rounded. Dorsum convex, ventral side flat. Ground color of the dorsum olive brown with a median band (as wide as 1/3<sup>rd</sup> of body width) of mahogany brown color that does not reach the extremities of the body (Fig. <xref ref-type="fig" rid="F27">27B</xref>). <xref ref-type="bibr" rid="B31">Schirch (1929)</xref> illustrated the external aspect of the species (Fig. <xref ref-type="fig" rid="F27">27C</xref>). Ventral side lemon yellow (Fig. <xref ref-type="fig" rid="F27">27D, E</xref>).</p><p>Eyes monolobate, 38 µm in diameter and surround the anterior extremity of the body (Fig. <xref ref-type="fig" rid="F27">27F</xref>). Posterior to the second millimeter, the eyes spread onto the dorsum and at 4.5 mm occupy the entire dorsum. Sensory pits are simple invaginations 40 µm deep, located ventro-marginally in a single row at least along a body length of ~5 mm (equal to 17 % of the body length, syntype A; Fig. <xref ref-type="fig" rid="F28">28A</xref>). Relative position of the mouth: body length, ~52 % (syntype A). Gonopore not developed in any syntype.</p><fig id="F28" position="float" orientation="portrait"><object-id xmlns:xlink="http://www.w3.org/1999/xlink" content-type="doi" xlink:type="simple">10.3897/zookeys.910.39486.figure28</object-id><object-id xmlns:xlink="http://www.w3.org/1999/xlink" content-type="arpha" xlink:type="simple">E8F15F6E-9D88-513A-9999-F769F972ABBE</object-id><label>Figure 28.</label><caption><p><italic><tp:taxon-name><tp:taxon-name-part taxon-name-part-type="genus" reg="Pseudogeoplana">Pseudogeoplana</tp:taxon-name-part> <tp:taxon-name-part taxon-name-part-type="species" reg="wetzeli">wetzeli</tp:taxon-name-part></tp:taxon-name></italic> (<xref ref-type="bibr" rid="B31">Schirch 1929</xref>). Photomicrographs of syntype A. <bold>A</bold> Horizontal section of anterior extremity <bold>B</bold> horizontal section of ovarian region <bold>C</bold> horizontal section of testicular region <bold>D</bold> transverse section of anterior extremity.</p></caption><graphic xmlns:xlink="http://www.w3.org/1999/xlink" xlink:href="zookeys-910-001-g028.jpg" position="float" orientation="portrait" xlink:type="simple" id="oo_378107.jpg"><uri content-type="original_file" xlink:type="simple">https://binary.pensoft.net/fig/378107</uri></graphic></fig></tp:treatment-sec><tp:treatment-sec sec-type="Internal aspect" id="SECID0E2BDI"><title>Internal aspect.</title><p>The creeping sole comprises 72 % of the body width. Rhabditogen cells and glands producing erythrophil granules pierce the dorsal and marginal epidermis and creeping sole. Ventral epithelium is pierced by a few glands producing fine xanthophil granules. Glandular margin is absent.</p><p>Cutaneous musculature comprises three layers typical of the subfamily <tp:taxon-name><tp:taxon-name-part taxon-name-part-type="subfamily">Geoplaninae</tp:taxon-name-part></tp:taxon-name>. A subepithelial circular layer, followed by a diagonal layer with decussate fibers (2 µm thick dorsally; 2.5 µm thick ventrally) and an innermost longitudinal layer. Muscle fibers of the longitudinal layer (20 µm thick dorsally; 25 µm thick ventrally) are arranged into bundles of 6–19 fibers each. Cutaneous musculature thickness relative to the body height in the post-pharyngeal region, 4.5 %.</p><p>Parenchymal musculature formed by a supraintestinal layer of transverse fibers and a subintestinal layer of transverse fibers, both layers interspersed with longitudinal fibers (Fig. <xref ref-type="fig" rid="F28">28B, C</xref>). Longitudinal parenchymal muscle fibers were best observed in the ovarian region; in the pharyngeal region longitudinal fibers are scarcer. Suboptimal quality of the horizontal sections did not permit us to check whether a third layer, typical of the <tp:taxon-name><tp:taxon-name-part taxon-name-part-type="subfamily">Geoplaninae</tp:taxon-name-part></tp:taxon-name> (dorsal layer of decussate fibers) is present. In the cephalic region, cutaneous and parenchymal muscle layers are arranged as in the remainder of the body but are less developed. Ventral nerve plate present (Fig. <xref ref-type="fig" rid="F28">28B, D</xref>).</p><p>Mouth situated approximately in the middle of the pharyngeal pouch. Pharynx cylindrical (Fig. <xref ref-type="fig" rid="F29">29A, B</xref>). Outer pharyngeal musculature consisting of a thin subepithelial longitudinal muscle (5 µm thick), followed by a 25 µm thick circular muscle with longitudinal fibers interspersed (Fig. <xref ref-type="fig" rid="F29">29C, D</xref>). Lining epithelium of pharyngeal lumen sinuous and ciliated, and underlain by a subepithelial circular muscle (25 µm thick), followed by a longitudinal layer (5 µm). Esophagus absent.</p><fig id="F29" position="float" orientation="portrait"><object-id xmlns:xlink="http://www.w3.org/1999/xlink" content-type="doi" xlink:type="simple">10.3897/zookeys.910.39486.figure29</object-id><object-id xmlns:xlink="http://www.w3.org/1999/xlink" content-type="arpha" xlink:type="simple">B11EA553-ED5D-5DFF-B408-582AC4FB37D3</object-id><label>Figure 29.</label><caption><p><italic><tp:taxon-name><tp:taxon-name-part taxon-name-part-type="genus" reg="Pseudogeoplana">Pseudogeoplana</tp:taxon-name-part> <tp:taxon-name-part taxon-name-part-type="species" reg="wetzeli">wetzeli</tp:taxon-name-part></tp:taxon-name></italic> (<xref ref-type="bibr" rid="B31">Schirch 1929</xref>), syntype A. <bold>A</bold> Virtual section of pharynx, pixel size: 4.77 µm <bold>B</bold> photomicrograph of sagittal section of pharynx <bold>C</bold> photomicrograph of tangential section of outer epithelium of pharynx and its muscle, in sagittal plane <bold>D</bold> photomicrograph of sagittal section of outer epithelium of pharynx and its underlying muscle.</p></caption><graphic xmlns:xlink="http://www.w3.org/1999/xlink" xlink:href="zookeys-910-001-g029.jpg" position="float" orientation="portrait" xlink:type="simple" id="oo_378108.jpg"><uri content-type="original_file" xlink:type="simple">https://binary.pensoft.net/fig/378108</uri></graphic></fig><p>Testes ~40 µm in diameter. They are located dorsally between the supraintestinal parenchymal muscle layer and the intestine, and limited dorsolaterally (Fig. <xref ref-type="fig" rid="F28">28C</xref>). Anteriormost testes distant from the anterior extremity 5 mm, equivalent to 17 % of the body length; posteriormost testes distant from anterior extremity, i.e. 10.4 mm, equivalent to ~35 % of the body length (syntype A). Incipient sperm ducts only. Copulatory apparatus not developed.</p><p>Ovaries are oval, 170 µm in maximum length, and situated immediately above the ventral nerve plate (Fig. <xref ref-type="fig" rid="F28">28B</xref>). They are located at ~6 mm from the anterior extremity, equivalent to 20 % of the body length (syntype A). Ovovitelline ducts emerge from the dorso-lateral region of ovaries and extend posteriorly only ~200 µm. They contain sperm.</p></tp:treatment-sec><tp:treatment-sec sec-type="remarks" id="SECID0EQEDI"><title>Remarks.</title><p>Diagnostic features of the <tp:taxon-name><tp:taxon-name-part taxon-name-part-type="subfamily">Geoplaninae</tp:taxon-name-part></tp:taxon-name> are recognized in this species: creeping sole covering most of ventral surface, mouth posterior to mid-body, well-developed cutaneous musculature organized into bundles, part of the parenchymal muscle layers organized in longitudinal fibers (as they may be present in the subfamily) and testes dorsal (see <xref ref-type="bibr" rid="B4">Carbayo et al. 2013</xref>, <xref ref-type="bibr" rid="B2">Almeida et al. 2019</xref>).</p><p>Although the largest specimen exhibits both male and female gonads, even sperm in ovovitelline ducts, the copulatory apparatus is lacking, the absence of which hinders searching for the taxonomic affinities of this species within the <tp:taxon-name><tp:taxon-name-part taxon-name-part-type="subfamily">Geoplaninae</tp:taxon-name-part></tp:taxon-name>.</p><p>An uncommon feature within this subfamily, the parenchymal longitudinal muscle fibers, might shed some light on the genus to which this species belong. These parenchymal fibers are only known from species of <italic><tp:taxon-name><tp:taxon-name-part taxon-name-part-type="genus" reg="Geoplana">Geoplana</tp:taxon-name-part></tp:taxon-name></italic> and <italic><tp:taxon-name><tp:taxon-name-part taxon-name-part-type="genus" reg="Imbira">Imbira</tp:taxon-name-part></tp:taxon-name></italic>. However, <italic><tp:taxon-name><tp:taxon-name-part taxon-name-part-type="genus" reg="Geoplana">Geoplana</tp:taxon-name-part></tp:taxon-name></italic> is excluded, since in species of this genus, eyes in the cephalic region are cone-shaped, whereas in <italic><tp:taxon-name><tp:taxon-name-part taxon-name-part-type="genus" reg="Pseudogeoplana">Ps.</tp:taxon-name-part> <tp:taxon-name-part taxon-name-part-type="species" reg="wetzeli">wetzeli</tp:taxon-name-part></tp:taxon-name></italic> they are rounded. Regarding the longitudinal parenchymal musculature, the diagnosis of <italic><tp:taxon-name><tp:taxon-name-part taxon-name-part-type="genus" reg="Imbira">Imbira</tp:taxon-name-part></tp:taxon-name></italic> does not exclude <italic><tp:taxon-name><tp:taxon-name-part taxon-name-part-type="genus" reg="Pseudogeoplana">Ps.</tp:taxon-name-part> <tp:taxon-name-part taxon-name-part-type="species" reg="wetzeli">wetzeli</tp:taxon-name-part></tp:taxon-name></italic>, but in <italic><tp:taxon-name><tp:taxon-name-part taxon-name-part-type="genus" reg="Imbira">Imbira</tp:taxon-name-part></tp:taxon-name></italic>, the eyes are distributed only marginally (vs. dorsal in <italic><tp:taxon-name><tp:taxon-name-part taxon-name-part-type="genus" reg="Pseudogeoplana">Ps.</tp:taxon-name-part> <tp:taxon-name-part taxon-name-part-type="species" reg="wetzeli">wetzeli</tp:taxon-name-part></tp:taxon-name></italic>). In view of the lack of knowledge on the morphology of this species, it should remain in the collective genus <italic><tp:taxon-name><tp:taxon-name-part taxon-name-part-type="genus" reg="Pseudogeoplana">Pseudogeoplana</tp:taxon-name-part></tp:taxon-name></italic>.</p></tp:treatment-sec><ref-list><ref id="B31"><mixed-citation xmlns:xlink="http://www.w3.org/1999/xlink" xlink:type="simple"><person-group><name name-style="western"><surname>Schirch</surname><given-names>PF</given-names></name></person-group> (<year>1929</year>) Sobre as planarias terrestres do Brasil. Boletim do Museu Nacional, Rio de Janeiro 5, 27–38.</mixed-citation></ref><ref id="B27"><mixed-citation xmlns:xlink="http://www.w3.org/1999/xlink" xlink:type="simple"><person-group><name name-style="western"><surname>Ogren</surname><given-names>RE</given-names></name><name name-style="western"><surname>Kawakatsu</surname><given-names>M</given-names></name></person-group> (<year>1990</year>) <article-title>Index to the species of the family <tp:taxon-name><tp:taxon-name-part taxon-name-part-type="family">Geoplanidae</tp:taxon-name-part></tp:taxon-name> (<tp:taxon-name><tp:taxon-name-part taxon-name-part-type="class">Turbellaria</tp:taxon-name-part></tp:taxon-name>, <tp:taxon-name><tp:taxon-name-part taxon-name-part-type="order">Tricladida</tp:taxon-name-part></tp:taxon-name>, Terricola) Part I: <tp:taxon-name><tp:taxon-name-part taxon-name-part-type="subfamily">Geoplaninae</tp:taxon-name-part></tp:taxon-name>.</article-title><source>Bulletin of Fuji Women’s University Series</source><volume>1</volume>(<issue>28</issue>): <fpage>79</fpage>–<lpage>166</lpage>.</mixed-citation></ref><ref id="B4"><mixed-citation xmlns:xlink="http://www.w3.org/1999/xlink" xlink:type="simple"><person-group><name name-style="western"><surname>Carbayo</surname><given-names>F</given-names></name><name name-style="western"><surname>Álvarez-Presas</surname><given-names>M</given-names></name><name name-style="western"><surname>Olivares</surname><given-names>CT</given-names></name><name name-style="western"><surname>Marques</surname><given-names>FP</given-names></name><name name-style="western"><surname>Froehlich</surname><given-names>EM</given-names></name><name name-style="western"><surname>Riutort</surname><given-names>M</given-names></name></person-group> (<year>2013</year>) <article-title>Molecular phylogeny of <tp:taxon-name><tp:taxon-name-part taxon-name-part-type="subfamily">Geoplaninae</tp:taxon-name-part></tp:taxon-name> (<tp:taxon-name><tp:taxon-name-part taxon-name-part-type="phylum">Platyhelminthes</tp:taxon-name-part></tp:taxon-name>) challenges current classification: proposal of taxonomic actions.</article-title><source>Zoologica Scripta</source><volume>42</volume>(<issue>5</issue>): <fpage>508</fpage>–<lpage>528</lpage>. <ext-link xlink:type="simple" ext-link-type="doi" xlink:href="10.1111/zsc.12019">https://doi.org/10.1111/zsc.12019</ext-link></mixed-citation></ref><ref id="B2"><mixed-citation xmlns:xlink="http://www.w3.org/1999/xlink" xlink:type="simple"><person-group><name name-style="western"><surname>Almeida</surname><given-names>AL</given-names></name><name name-style="western"><surname>Marques</surname><given-names>FP</given-names></name><name name-style="western"><surname>Carbayo</surname><given-names>F</given-names></name></person-group> (<year>2019</year>) <article-title>‘Endless forms most beautiful’: taxonomic revision of the planarian <italic><tp:taxon-name><tp:taxon-name-part taxon-name-part-type="genus">Geoplana</tp:taxon-name-part> <tp:taxon-name-part taxon-name-part-type="species">vaginuloides</tp:taxon-name-part></tp:taxon-name></italic> (Darwin, 1844) and discovery of numerous congeners (<tp:taxon-name><tp:taxon-name-part taxon-name-part-type="phylum">Platyhelminthes</tp:taxon-name-part></tp:taxon-name>: <tp:taxon-name><tp:taxon-name-part taxon-name-part-type="order">Tricladida</tp:taxon-name-part></tp:taxon-name>).</article-title><source>Zoological Journal of the Linnean Society</source><volume>185</volume>(<issue>1</issue>): <fpage>1</fpage>–<lpage>65</lpage>. <ext-link xlink:type="simple" ext-link-type="doi" xlink:href="10.1093/zoolinnean/zly022">https://doi.org/10.1093/zoolinnean/zly022</ext-link></mixed-citation></ref></ref-list></tp:taxon-treatment>
